# Supplementary material for: 5-Fluoro-2-(4-methyl­phen­yl)-3-methyl­sulfinyl-1-benzofuran
Source: Acta Crystallogr Sect E Struct Rep Online. 2012 Nov 14;68(Pt 12):o3338. doi: 10.1107/S1600536812044844 (PMC3588940; doi:10.1107/S1600536812044844)
Supplement: Supplementary file 1 [file e-68-o3338-sup1.cif]

##############################################################################
#                                                                            #
# This CIF contains the data in a paper accepted for publication in          #
# Acta Crystallographica Section E. It conforms to the requirements of       #
# Notes for Authors for Acta Crystallographica Section E, and has been       #
# peer reviewed under the auspices of the IUCr Commission on Journals.       #
#                                                                            #
# Full details of the Crystallographic Information File format               #
# are given in the paper "The Crystallographic Information File (CIF):       #
# a New Standard Archive File for Crystallography" by S. R. Hall, F. H.      #
# Allen and I. D. Brown [Acta Cryst. (1991), A47, 655-685].                  #
#                                                                            #
# The current version of the core CIF dictionary is obtainable from          #
# ftp://ftp.iucr.org/pub/cif_core.dic.                                       #
#                                                                            #
# Software is freely available for graphical display of the structure(s)     #
# in this CIF. For information consult the CIF software page                 #
# http://www.iucr.org/resources/cif/software.                                #
#                                                                            #
# This file may be used for bona fide research purposes within the           #
# scientific community so long as proper attribution is given to the journal # 
# article from which it was obtained.                                        #
#                                                                            #
##############################################################################
data_global
_audit_creation_method     'form.cif (version 2.0)'
_journal_data_validation_number     ?
_journal_date_recd_electronic     2012-10-29
_journal_date_accepted     2012-10-30
_journal_name_full     'Acta Crystallographica, Section E'
_journal_year     2012
_journal_volume     68
_journal_issue     12
_journal_page_first     o3338
_journal_page_last     o3338
_journal_paper_category     QO
_journal_paper_doi     10.1107/S1600536812044844
_journal_coeditor_code     SU2522
_publ_contact_author_name     'Prof. Uk Lee'
_publ_contact_author_address
;
 Department of Chemistry, Pukyong National University, 599-1 Daeyeon 3-dong
 Nam-gu, Busan 608-737, Republic of Korea
;
_publ_contact_author_email     'uklee@pknu.ac.kr'
_publ_contact_author_fax     '+82-51-629-5583'
_publ_contact_author_phone     '+82-51-629-5596'
_publ_section_title
;
5-Fluoro-2-(4-methylphenyl)-3-methylsulfinyl-1-benzofuran
;
loop_
    _publ_author_name
    _publ_author_address
    'Choi, Hong Dae'
;
 Department of Chemistry, Dongeui University, San 24 Kaya-dong
 Busanjin-gu, Busan 614-714, Republic of Korea
;
    'Seo, Pil Ja'
;
 Department of Chemistry, Dongeui University, San 24 Kaya-dong
 Busanjin-gu, Busan 614-714, Republic of Korea
;
    'Lee, Uk'
;
 Department of Chemistry, Pukyong National University,
 599-1 Daeyeon 3-dong
 Nam-gu, Busan 608-737, Republic of Korea
;
data_I
_chemical_name_systematic
;
5-Fluoro-2-(4-methylphenyl)-3-methylsulfinyl-1-benzofuran
;
_chemical_name_common     ?
_chemical_formula_moiety     'C16 H13 F O2 S'
_chemical_formula_sum     'C16 H13 F O2 S'
_chemical_formula_iupac     'C16 H13 F O2 S'
_chemical_formula_weight     288.32
_chemical_melting_point_gt     ?
_chemical_melting_point_lt     418
_symmetry_cell_setting     triclinic
_symmetry_space_group_name_H-M     'P -1'
_symmetry_space_group_name_Hall     '-P 1'
loop_
    _symmetry_equiv_pos_as_xyz
    'x, y, z'
    '-x, -y, -z'
_cell_length_a     8.0407(2)
_cell_length_b     8.0838(2)
_cell_length_c     11.3517(2)
_cell_angle_alpha     80.1260(10)
_cell_angle_beta     85.0910(10)
_cell_angle_gamma     66.7730(10)
_cell_volume     667.88(3)
_cell_formula_units_Z     2
_cell_measurement_reflns_used     7852
_cell_measurement_theta_min     2.76
_cell_measurement_theta_max     28.29
_cell_measurement_temperature     173(2)
_exptl_crystal_description     'block'
_exptl_crystal_colour     'colourless'
_exptl_crystal_size_max     0.529
_exptl_crystal_size_mid     0.401
_exptl_crystal_size_min     0.242
_exptl_crystal_density_diffrn     1.434
_exptl_crystal_density_meas     ?
_exptl_crystal_density_method     'not measured'
_exptl_crystal_F_000     300
_exptl_absorpt_coefficient_mu     0.252
_exptl_absorpt_correction_type     multi-scan
_exptl_absorpt_process_details     '(<i>SADABS</i>; Bruker, 2009)'
_exptl_absorpt_correction_T_min     0.7014
_exptl_absorpt_correction_T_max     0.7457
_exptl_special_details     ?
_diffrn_ambient_temperature     173(2)
_diffrn_radiation_type     MoK\a
_diffrn_radiation_wavelength     0.71073
_diffrn_radiation_source     'rotating anode'
_diffrn_radiation_monochromator     'graphite multilayer'
_diffrn_measurement_device_type     'Bruker SMART APEXII CCD'
_diffrn_measurement_method     '\f and \w scans'
_diffrn_detector_area_resol_mean     10.0
_diffrn_reflns_number     12234
_diffrn_reflns_av_R_equivalents     0.0203
_diffrn_reflns_av_sigmaI/netI     0.0172
_diffrn_reflns_theta_min     1.82
_diffrn_reflns_theta_max     28.30
_diffrn_reflns_theta_full     28.30
_diffrn_measured_fraction_theta_max     0.997
_diffrn_measured_fraction_theta_full     0.997
_diffrn_reflns_limit_h_min     -10
_diffrn_reflns_limit_h_max     10
_diffrn_reflns_limit_k_min     -10
_diffrn_reflns_limit_k_max     10
_diffrn_reflns_limit_l_min     -15
_diffrn_reflns_limit_l_max     15
_diffrn_standards_number     0
_diffrn_standards_interval_count     ?
_diffrn_standards_interval_time     ?
_diffrn_standards_decay_%     ?
_refine_special_details
;
 Refinement of F^2^ against ALL reflections.  The weighted R-factor wR and
 goodness of fit S are based on F^2^, conventional R-factors R are based
 on F, with F set to zero for negative F^2^. The threshold expression of
 F^2^ > 2sigma(F^2^) is used only for calculating R-factors(gt) etc. and is
 not relevant to the choice of reflections for refinement.  R-factors based
 on F^2^ are statistically about twice as large as those based on F, and R-
 factors based on ALL data will be even larger.
;
_reflns_number_total     3307
_reflns_number_gt     3095
_reflns_threshold_expression     I>2\s(I)
_refine_ls_structure_factor_coef     Fsqd
_refine_ls_matrix_type     full
_refine_ls_R_factor_all     0.0357
_refine_ls_R_factor_gt     0.0339
_refine_ls_wR_factor_gt     0.0900
_refine_ls_wR_factor_ref     0.0913
_refine_ls_goodness_of_fit_ref     1.087
_refine_ls_restrained_S_all     1.087
_refine_ls_number_reflns     3307
_refine_ls_number_parameters     183
_refine_ls_number_restraints     0
_refine_ls_hydrogen_treatment     constr
_refine_ls_weighting_scheme     calc
_refine_ls_weighting_details
         'calc w=1/[\s^2^(Fo^2^)+(0.0463P)^2^+0.2225P] where P=(Fo^2^+2Fc^2^)/3'
_atom_sites_solution_hydrogens     difmap
_atom_sites_solution_primary     direct
_atom_sites_solution_secondary     difmap
_refine_ls_shift/su_max     0.000
_refine_ls_shift/su_mean     0.000
_refine_diff_density_max     0.244
_refine_diff_density_min     -0.376
_refine_ls_extinction_method     none
_refine_ls_extinction_coef     ?
loop_
    _atom_type_symbol
    _atom_type_description
    _atom_type_scat_dispersion_real
    _atom_type_scat_dispersion_imag
    _atom_type_scat_source
    'C' 'C' 0.0033 0.0016
                         'International Tables Vol C Tables 4.2.6.8 and 6.1.1.4'
    'H' 'H' 0.0000 0.0000
                         'International Tables Vol C Tables 4.2.6.8 and 6.1.1.4'
    'O' 'O' 0.0106 0.0060
                         'International Tables Vol C Tables 4.2.6.8 and 6.1.1.4'
    'F' 'F' 0.0171 0.0103
                         'International Tables Vol C Tables 4.2.6.8 and 6.1.1.4'
    'S' 'S' 0.1246 0.1234
                         'International Tables Vol C Tables 4.2.6.8 and 6.1.1.4'
_computing_data_collection     '<i>APEX2</i> (Bruker, 2009)'
_computing_cell_refinement     '<i>SAINT</i> (Bruker, 2009)'
_computing_data_reduction     '<i>SAINT</i> (Bruker, 2009)'
_computing_structure_solution     '<i>SHELXS97</i> (Sheldrick, 2008)'
_computing_structure_refinement     '<i>SHELXL97</i> (Sheldrick, 2008)'
_computing_molecular_graphics
        '<i>ORTEP-3</i> (Farrugia, 1997) and <i>DIAMOND</i> (Brandenburg, 1998)'
_computing_publication_material     '<i>SHELXL97</i> (Sheldrick, 2008)'
loop_
    _atom_site_type_symbol
    _atom_site_label
    _atom_site_fract_x
    _atom_site_fract_y
    _atom_site_fract_z
    _atom_site_U_iso_or_equiv
    _atom_site_adp_type
    _atom_site_calc_flag
    _atom_site_refinement_flags
    _atom_site_occupancy
    _atom_site_symmetry_multiplicity
    _atom_site_disorder_assembly
    _atom_site_disorder_group
    S S1 0.33118(4) 0.20343(4) 0.41621(3) 0.02410(10) Uani d . 1 2 . .
    O O1 0.15249(12) 0.70005(11) 0.50374(7) 0.02400(18) Uani d . 1 2 . .
    F F1 -0.01539(13) 0.79204(12) 0.03932(7) 0.0428(2) Uani d . 1 2 . .
    O O2 0.21524(13) 0.17958(13) 0.33018(10) 0.0378(2) Uani d . 1 2 . .
    C C1 0.24601(16) 0.43759(15) 0.42709(10) 0.0221(2) Uani d . 1 2 . .
    C C9 0.30709(16) 0.43979(16) 0.64794(10) 0.0223(2) Uani d . 1 2 . .
    C C8 0.23981(16) 0.51353(15) 0.52688(10) 0.0221(2) Uani d . 1 2 . .
    C C7 0.10062(16) 0.74208(16) 0.38628(10) 0.0226(2) Uani d . 1 2 . .
    C C10 0.46136(17) 0.28077(17) 0.67089(11) 0.0260(2) Uani d . 1 2 . .
    H H10 0.5246 0.2185 0.6068 0.031 Uiso calc R 1 2 . .
    C C2 0.15628(16) 0.58455(15) 0.33364(10) 0.0221(2) Uani d . 1 2 . .
    C C14 0.21693(17) 0.53140(17) 0.74329(11) 0.0260(2) Uani d . 1 2 . .
    H H14 0.1117 0.6401 0.7292 0.031 Uiso calc R 1 2 . .
    C C3 0.11782(17) 0.59876(17) 0.21373(11) 0.0267(2) Uani d . 1 2 . .
    H H3 0.1527 0.4950 0.1745 0.032 Uiso calc R 1 2 . .
    C C12 0.43513(19) 0.30326(18) 0.88157(11) 0.0294(3) Uani d . 1 2 . .
    C C11 0.52340(18) 0.21267(18) 0.78664(11) 0.0292(3) Uani d . 1 2 . .
    H H11 0.6274 0.1029 0.8011 0.035 Uiso calc R 1 2 . .
    C C6 0.01006(17) 0.91590(17) 0.32716(11) 0.0274(3) Uani d . 1 2 . .
    H H6 -0.0244 1.0202 0.3658 0.033 Uiso calc R 1 2 . .
    C C13 0.28174(19) 0.46301(18) 0.85797(11) 0.0299(3) Uani d . 1 2 . .
    H H13 0.2203 0.5264 0.9221 0.036 Uiso calc R 1 2 . .
    C C5 -0.02757(18) 0.92941(18) 0.20837(12) 0.0303(3) Uani d . 1 2 . .
    H H5 -0.0899 1.0452 0.1629 0.036 Uiso calc R 1 2 . .
    C C16 0.53640(17) 0.19025(18) 0.33560(12) 0.0293(3) Uani d . 1 2 . .
    H H16A 0.5951 0.0708 0.3092 0.044 Uiso calc R 1 2 . .
    H H16B 0.6178 0.2069 0.3877 0.044 Uiso calc R 1 2 . .
    H H16C 0.5085 0.2859 0.2657 0.044 Uiso calc R 1 2 . .
    C C4 0.02649(18) 0.77212(19) 0.15608(11) 0.0297(3) Uani d . 1 2 . .
    C C15 0.5046(2) 0.2319(2) 1.00707(13) 0.0438(4) Uani d . 1 2 . .
    H H15A 0.6136 0.1200 1.0067 0.066 Uiso calc R 1 2 . .
    H H15B 0.4114 0.2057 1.0589 0.066 Uiso calc R 1 2 . .
    H H15C 0.5341 0.3235 1.0371 0.066 Uiso calc R 1 2 . .
loop_
    _atom_site_aniso_label
    _atom_site_aniso_U_11
    _atom_site_aniso_U_22
    _atom_site_aniso_U_33
    _atom_site_aniso_U_12
    _atom_site_aniso_U_13
    _atom_site_aniso_U_23
    S1 0.02488(16) 0.01864(15) 0.02810(16) -0.00752(11) 0.00168(11) -0.00507(11)
    O1 0.0276(4) 0.0198(4) 0.0228(4) -0.0066(3) -0.0014(3) -0.0045(3)
    F1 0.0568(6) 0.0438(5) 0.0221(4) -0.0142(4) -0.0091(4) 0.0014(3)
    O2 0.0297(5) 0.0315(5) 0.0574(6) -0.0110(4) -0.0052(4) -0.0204(5)
    C1 0.0231(5) 0.0196(5) 0.0228(5) -0.0074(4) 0.0002(4) -0.0038(4)
    C9 0.0237(5) 0.0230(5) 0.0216(5) -0.0105(4) -0.0004(4) -0.0035(4)
    C8 0.0218(5) 0.0197(5) 0.0238(5) -0.0070(4) 0.0009(4) -0.0037(4)
    C7 0.0227(5) 0.0229(5) 0.0221(5) -0.0087(4) -0.0005(4) -0.0037(4)
    C10 0.0249(6) 0.0278(6) 0.0240(6) -0.0082(5) 0.0001(4) -0.0060(4)
    C2 0.0217(5) 0.0209(5) 0.0234(5) -0.0081(4) 0.0006(4) -0.0031(4)
    C14 0.0275(6) 0.0244(6) 0.0260(6) -0.0094(5) 0.0015(5) -0.0060(4)
    C3 0.0301(6) 0.0275(6) 0.0231(5) -0.0115(5) -0.0002(5) -0.0047(4)
    C12 0.0354(7) 0.0332(6) 0.0232(6) -0.0173(5) -0.0050(5) -0.0020(5)
    C11 0.0267(6) 0.0289(6) 0.0290(6) -0.0077(5) -0.0050(5) -0.0017(5)
    C6 0.0271(6) 0.0214(5) 0.0310(6) -0.0069(5) -0.0005(5) -0.0033(5)
    C13 0.0362(7) 0.0327(6) 0.0233(6) -0.0150(6) 0.0024(5) -0.0083(5)
    C5 0.0295(6) 0.0250(6) 0.0308(6) -0.0070(5) -0.0031(5) 0.0031(5)
    C16 0.0263(6) 0.0314(6) 0.0305(6) -0.0105(5) 0.0036(5) -0.0091(5)
    C4 0.0324(6) 0.0342(7) 0.0210(5) -0.0125(5) -0.0030(5) -0.0002(5)
    C15 0.0576(10) 0.0467(9) 0.0260(7) -0.0186(8) -0.0123(6) -0.0012(6)
_geom_special_details
;
 All esds (except the esd in the dihedral angle between two l.s. planes)
 are estimated using the full covariance matrix.  The cell esds are taken
 into account individually in the estimation of esds in distances, angles
 and torsion angles; correlations between esds in cell parameters are only
 used when they are defined by crystal symmetry.  An approximate (isotropic)
 treatment of cell esds is used for estimating esds involving l.s. planes.
;
loop_
    _geom_bond_atom_site_label_1
    _geom_bond_atom_site_label_2
    _geom_bond_site_symmetry_2
    _geom_bond_distance
    _geom_bond_publ_flag
    S1 O2 . 1.4907(10) ?
    S1 C1 . 1.7637(11) ?
    S1 C16 . 1.7911(13) ?
    O1 C7 . 1.3767(14) ?
    O1 C8 . 1.3770(14) ?
    F1 C4 . 1.3625(14) ?
    C1 C8 . 1.3665(16) ?
    C1 C2 . 1.4422(16) ?
    C9 C10 . 1.3935(17) ?
    C9 C14 . 1.4009(16) ?
    C9 C8 . 1.4589(16) ?
    C7 C6 . 1.3814(16) ?
    C7 C2 . 1.3945(16) ?
    C10 C11 . 1.3878(17) ?
    C10 H10 . 0.9500 ?
    C2 C3 . 1.3971(16) ?
    C14 C13 . 1.3835(17) ?
    C14 H14 . 0.9500 ?
    C3 C4 . 1.3738(18) ?
    C3 H3 . 0.9500 ?
    C12 C11 . 1.3897(18) ?
    C12 C13 . 1.3937(19) ?
    C12 C15 . 1.5082(17) ?
    C11 H11 . 0.9500 ?
    C6 C5 . 1.3839(18) ?
    C6 H6 . 0.9500 ?
    C13 H13 . 0.9500 ?
    C5 C4 . 1.3917(19) ?
    C5 H5 . 0.9500 ?
    C16 H16A . 0.9800 ?
    C16 H16B . 0.9800 ?
    C16 H16C . 0.9800 ?
    C15 H15A . 0.9800 ?
    C15 H15B . 0.9800 ?
    C15 H15C . 0.9800 ?
loop_
    _geom_angle_atom_site_label_1
    _geom_angle_atom_site_label_2
    _geom_angle_atom_site_label_3
    _geom_angle_site_symmetry_1
    _geom_angle_site_symmetry_3
    _geom_angle
    _geom_angle_publ_flag
    O2 S1 C1 . . 106.91(6) ?
    O2 S1 C16 . . 105.80(6) ?
    C1 S1 C16 . . 97.50(6) ?
    C7 O1 C8 . . 106.64(9) ?
    C8 C1 C2 . . 107.14(10) ?
    C8 C1 S1 . . 126.89(9) ?
    C2 C1 S1 . . 125.80(9) ?
    C10 C9 C14 . . 118.99(11) ?
    C10 C9 C8 . . 121.35(10) ?
    C14 C9 C8 . . 119.65(11) ?
    C1 C8 O1 . . 110.59(10) ?
    C1 C8 C9 . . 133.89(11) ?
    O1 C8 C9 . . 115.52(10) ?
    O1 C7 C6 . . 125.11(11) ?
    O1 C7 C2 . . 110.54(10) ?
    C6 C7 C2 . . 124.33(11) ?
    C11 C10 C9 . . 120.55(11) ?
    C11 C10 H10 . . 119.7 ?
    C9 C10 H10 . . 119.7 ?
    C7 C2 C3 . . 119.30(11) ?
    C7 C2 C1 . . 105.09(10) ?
    C3 C2 C1 . . 135.61(11) ?
    C13 C14 C9 . . 119.77(12) ?
    C13 C14 H14 . . 120.1 ?
    C9 C14 H14 . . 120.1 ?
    C4 C3 C2 . . 115.87(11) ?
    C4 C3 H3 . . 122.1 ?
    C2 C3 H3 . . 122.1 ?
    C11 C12 C13 . . 118.44(11) ?
    C11 C12 C15 . . 120.89(13) ?
    C13 C12 C15 . . 120.67(12) ?
    C10 C11 C12 . . 120.76(12) ?
    C10 C11 H11 . . 119.6 ?
    C12 C11 H11 . . 119.6 ?
    C7 C6 C5 . . 116.19(11) ?
    C7 C6 H6 . . 121.9 ?
    C5 C6 H6 . . 121.9 ?
    C14 C13 C12 . . 121.48(12) ?
    C14 C13 H13 . . 119.3 ?
    C12 C13 H13 . . 119.3 ?
    C6 C5 C4 . . 119.51(12) ?
    C6 C5 H5 . . 120.2 ?
    C4 C5 H5 . . 120.2 ?
    S1 C16 H16A . . 109.5 ?
    S1 C16 H16B . . 109.5 ?
    H16A C16 H16B . . 109.5 ?
    S1 C16 H16C . . 109.5 ?
    H16A C16 H16C . . 109.5 ?
    H16B C16 H16C . . 109.5 ?
    F1 C4 C3 . . 117.81(12) ?
    F1 C4 C5 . . 117.39(11) ?
    C3 C4 C5 . . 124.80(12) ?
    C12 C15 H15A . . 109.5 ?
    C12 C15 H15B . . 109.5 ?
    H15A C15 H15B . . 109.5 ?
    C12 C15 H15C . . 109.5 ?
    H15A C15 H15C . . 109.5 ?
    H15B C15 H15C . . 109.5 ?
loop_
    _geom_torsion_atom_site_label_1
    _geom_torsion_atom_site_label_2
    _geom_torsion_atom_site_label_3
    _geom_torsion_atom_site_label_4
    _geom_torsion_site_symmetry_1
    _geom_torsion_site_symmetry_2
    _geom_torsion_site_symmetry_3
    _geom_torsion_site_symmetry_4
    _geom_torsion
    _geom_torsion_publ_flag
    O2 S1 C1 C8 . . . . 144.62(11) ?
    C16 S1 C1 C8 . . . . -106.28(12) ?
    O2 S1 C1 C2 . . . . -30.03(12) ?
    C16 S1 C1 C2 . . . . 79.07(11) ?
    C2 C1 C8 O1 . . . . -0.23(13) ?
    S1 C1 C8 O1 . . . . -175.69(8) ?
    C2 C1 C8 C9 . . . . -179.10(12) ?
    S1 C1 C8 C9 . . . . 5.4(2) ?
    C7 O1 C8 C1 . . . . 0.68(13) ?
    C7 O1 C8 C9 . . . . 179.78(9) ?
    C10 C9 C8 C1 . . . . 29.5(2) ?
    C14 C9 C8 C1 . . . . -151.45(13) ?
    C10 C9 C8 O1 . . . . -149.35(11) ?
    C14 C9 C8 O1 . . . . 29.72(15) ?
    C8 O1 C7 C6 . . . . -179.38(11) ?
    C8 O1 C7 C2 . . . . -0.89(13) ?
    C14 C9 C10 C11 . . . . 0.90(18) ?
    C8 C9 C10 C11 . . . . 179.98(11) ?
    O1 C7 C2 C3 . . . . -179.40(10) ?
    C6 C7 C2 C3 . . . . -0.90(18) ?
    O1 C7 C2 C1 . . . . 0.74(13) ?
    C6 C7 C2 C1 . . . . 179.25(11) ?
    C8 C1 C2 C7 . . . . -0.31(13) ?
    S1 C1 C2 C7 . . . . 175.22(9) ?
    C8 C1 C2 C3 . . . . 179.87(13) ?
    S1 C1 C2 C3 . . . . -4.6(2) ?
    C10 C9 C14 C13 . . . . -0.10(18) ?
    C8 C9 C14 C13 . . . . -179.19(11) ?
    C7 C2 C3 C4 . . . . 0.33(17) ?
    C1 C2 C3 C4 . . . . -179.86(13) ?
    C9 C10 C11 C12 . . . . -1.2(2) ?
    C13 C12 C11 C10 . . . . 0.7(2) ?
    C15 C12 C11 C10 . . . . -178.63(13) ?
    O1 C7 C6 C5 . . . . 179.08(11) ?
    C2 C7 C6 C5 . . . . 0.79(19) ?
    C9 C14 C13 C12 . . . . -0.41(19) ?
    C11 C12 C13 C14 . . . . 0.1(2) ?
    C15 C12 C13 C14 . . . . 179.43(13) ?
    C7 C6 C5 C4 . . . . -0.17(19) ?
    C2 C3 C4 F1 . . . . -179.35(11) ?
    C2 C3 C4 C5 . . . . 0.3(2) ?
    C6 C5 C4 F1 . . . . 179.26(12) ?
    C6 C5 C4 C3 . . . . -0.4(2) ?
loop_
    _geom_hbond_atom_site_label_D
    _geom_hbond_atom_site_label_H
    _geom_hbond_atom_site_label_A
    _geom_hbond_site_symmetry_A
    _geom_hbond_distance_DH
    _geom_hbond_distance_HA
    _geom_hbond_distance_DA
    _geom_hbond_angle_DHA
    C14 H14 O2 2_566 0.95 2.54 3.4138(16) 154
_iucr_refine_instructions_details
;
TITL 1218 IN P-1
CELL  0.71073  8.04070  8.08380 11.35170 80.12600 85.09100 66.77300
ZERR 2  0.00020  0.00020  0.00020  0.00100  0.00100  0.00100
LATT 1
SFAC C H O F S
UNIT 32 26 4 2 2
TEMP -100
PLAN 30
FMAP 2
L.S. 15
MPLA 9 C1 C2 C3 C4 C5 C6 C7 O1 C8
MPLA 6 C9 C10 C11 C12 C13 C14
EQIV $1 -X, 1-Y, 1-Z
HTAB C14 O2_$1
ACTA
CONF
BOND $H
WGHT    0.046300    0.222500
FVAR       0.31481
S1    5    0.331179    0.203433    0.416211    11.00000    0.02488    0.01864 =
         0.02810   -0.00507    0.00168   -0.00752
O1    3    0.152492    0.700053    0.503739    11.00000    0.02761    0.01981 =
         0.02279   -0.00447   -0.00145   -0.00657
F1    4   -0.015389    0.792040    0.039321    11.00000    0.05677    0.04375 =
         0.02205    0.00144   -0.00912   -0.01423
O2    3    0.215245    0.179576    0.330178    11.00000    0.02970    0.03155 =
         0.05740   -0.02041   -0.00518   -0.01096
C1    1    0.246009    0.437593    0.427091    11.00000    0.02311    0.01958 =
         0.02282   -0.00382    0.00022   -0.00737
C9    1    0.307085    0.439788    0.647941    11.00000    0.02370    0.02297 =
         0.02158   -0.00348   -0.00038   -0.01051
C8    1    0.239812    0.513526    0.526885    11.00000    0.02175    0.01965 =
         0.02382   -0.00375    0.00086   -0.00704
C7    1    0.100617    0.742078    0.386283    11.00000    0.02274    0.02286 =
         0.02210   -0.00366   -0.00050   -0.00865
C10   1    0.461362    0.280773    0.670886    11.00000    0.02486    0.02783 =
         0.02403   -0.00602    0.00014   -0.00820
AFIX  43
H10   2    0.524592    0.218464    0.606761    11.00000   -1.20000
AFIX   0
C2    1    0.156281    0.584555    0.333641    11.00000    0.02167    0.02087 =
         0.02342   -0.00308    0.00063   -0.00811
C14   1    0.216931    0.531395    0.743290    11.00000    0.02755    0.02436 =
         0.02597   -0.00596    0.00149   -0.00941
AFIX  43
H14   2    0.111657    0.640102    0.729247    11.00000   -1.20000
AFIX   0
C3    1    0.117819    0.598764    0.213733    11.00000    0.03013    0.02746 =
         0.02312   -0.00475   -0.00019   -0.01151
AFIX  43
H3    2    0.152671    0.494959    0.174489    11.00000   -1.20000
AFIX   0
C12   1    0.435135    0.303265    0.881574    11.00000    0.03539    0.03324 =
         0.02323   -0.00199   -0.00499   -0.01730
C11   1    0.523405    0.212674    0.786642    11.00000    0.02671    0.02892 =
         0.02902   -0.00174   -0.00499   -0.00768
AFIX  43
H11   2    0.627421    0.102859    0.801149    11.00000   -1.20000
AFIX   0
C6    1    0.010060    0.915900    0.327163    11.00000    0.02709    0.02139 =
         0.03102   -0.00326   -0.00051   -0.00688
AFIX  43
H6    2   -0.024414    1.020214    0.365844    11.00000   -1.20000
AFIX   0
C13   1    0.281736    0.463008    0.857972    11.00000    0.03619    0.03272 =
         0.02332   -0.00835    0.00244   -0.01496
AFIX  43
H13   2    0.220293    0.526358    0.922071    11.00000   -1.20000
AFIX   0
C5    1   -0.027575    0.929410    0.208367    11.00000    0.02950    0.02501 =
         0.03076    0.00312   -0.00306   -0.00704
AFIX  43
H5    2   -0.089850    1.045195    0.162852    11.00000   -1.20000
AFIX   0
C16   1    0.536395    0.190251    0.335596    11.00000    0.02627    0.03140 =
         0.03055   -0.00914    0.00356   -0.01049
AFIX 137
H16A  2    0.595100    0.070780    0.309241    11.00000   -1.50000
H16B  2    0.617837    0.206909    0.387730    11.00000   -1.50000
H16C  2    0.508536    0.285851    0.265709    11.00000   -1.50000
AFIX   0
C4    1    0.026488    0.772117    0.156081    11.00000    0.03235    0.03416 =
         0.02103   -0.00018   -0.00300   -0.01249
C15   1    0.504638    0.231861    1.007069    11.00000    0.05757    0.04671 =
         0.02599   -0.00117   -0.01228   -0.01857
AFIX 137
H15A  2    0.613554    0.120035    1.006693    11.00000   -1.50000
H15B  2    0.411406    0.205652    1.058929    11.00000   -1.50000
H15C  2    0.534117    0.323499    1.037128    11.00000   -1.50000
HKLF 4
REM  1218 IN P-1
REM R1 =  0.0339 for   3095 Fo > 4sig(Fo)  and  0.0357 for all   3307 data
REM    183 parameters refined using      0 restraints
END
WGHT      0.0463      0.2225
REM Highest difference peak  0.244,  deepest hole -0.376,  1-sigma level  0.065
Q1    1   0.4494  0.1893  0.3774  11.00000  0.05    0.24
Q2    1   0.1177  0.6635  0.3582  11.00000  0.05    0.23
Q3    1   0.5005  0.2607  0.7261  11.00000  0.05    0.22
Q4    1   0.2583  0.4785  0.6972  11.00000  0.05    0.22
Q5    1   0.0195  0.9169  0.2657  11.00000  0.05    0.20
Q6    1   0.2765  0.4731  0.5913  11.00000  0.05    0.19
Q7    1   0.1975  0.5027  0.3782  11.00000  0.05    0.18
Q8    1   0.2343  0.4799  0.8039  11.00000  0.05    0.18
Q9    1   0.2554  0.4620  0.4772  11.00000  0.05    0.18
Q10   1   0.0373  0.6793  0.1959  11.00000  0.05    0.17
Q11   1   0.5156  0.0964  1.0396  11.00000  0.05    0.17
Q12   1  -0.0294  0.5700  0.3574  11.00000  0.05    0.17
Q13   1   0.4735  0.2633  0.8340  11.00000  0.05    0.16
Q14   1  -0.0019  0.8545  0.1824  11.00000  0.05    0.16
Q15   1   0.3630  0.3702  0.8716  11.00000  0.05    0.16
Q16   1  -0.1279  0.7064  0.3538  11.00000  0.05    0.16
Q17   1   0.4597  0.2725  0.9414  11.00000  0.05    0.16
Q18   1  -0.0005  0.5447  0.4198  11.00000  0.05    0.15
Q19   1   0.1177  0.5918  0.2775  11.00000  0.05    0.14
Q20   1   0.1345  0.3317  0.6755  11.00000  0.05    0.14
Q21   1  -0.1095  0.6643  0.4218  11.00000  0.05    0.14
Q22   1   0.0731  0.3813  0.5642  11.00000  0.05    0.14
Q23   1   0.3821  0.3557  0.6606  11.00000  0.05    0.14
Q24   1   0.4287  0.5171  0.2033  11.00000  0.05    0.14
Q25   1   0.0654  0.8374  0.3541  11.00000  0.05    0.14
Q26   1   0.2819  0.3370  0.4219  11.00000  0.05    0.14
Q27   1   0.0429  0.4549  0.5591  11.00000  0.05    0.14
Q28   1   0.0561  0.4474  0.5015  11.00000  0.05    0.14
Q29   1   0.6348  0.2546  1.0138  11.00000  0.05    0.14
Q30   1   0.6612  0.4123  0.9005  11.00000  0.05    0.13
;
