# Supplementary material for: 5-Fluoro-2-(4-methyl­phen­yl)-3-methyl­sulfinyl-1-benzofuran
Source: Acta Crystallogr Sect E Struct Rep Online. 2012 Nov 14;68(Pt 12):o3338. doi: 10.1107/S1600536812044844 (PMC3588940; doi:10.1107/S1600536812044844)
Supplement: Supplementary file 2 [file e-68-o3338-Isup2.hkl]

# 
# h,k,l, Fc-squared, Fo-squared, sigma(Fo-squared) and status flag 
# 
data_I
_shelx_title ' 1218 IN P-1' 
_shelx_refln_list_code          4 
_shelx_F_calc_maximum      112.29 
_exptl_crystal_F_000       300.00 
_reflns_d_resolution_high  0.7496 
 
loop_ 
 _symmetry_equiv_pos_as_xyz 
 'x, y, z' 
 '-x, -y, -z' 
 
_cell_length_a     8.0407 
_cell_length_b     8.0838 
_cell_length_c    11.3517 
_cell_angle_alpha  80.126 
_cell_angle_beta   85.091 
_cell_angle_gamma  66.773 
 
_shelx_F_squared_multiplier     1.000 
 
loop_ 
 _refln_index_h 
 _refln_index_k 
 _refln_index_l 
 _refln_F_squared_calc 
 _refln_F_squared_meas 
 _refln_F_squared_sigma 
 _refln_observed_status 
   1   0   0       58.28       70.28      0.92 o 
   2   0   0      194.49      191.96      2.02 o 
   3   0   0        1.92        4.35      0.22 o 
   4   0   0      702.04      791.98      8.07 o 
   5   0   0        9.50       11.76      0.36 o 
   6   0   0      343.41      343.20      6.32 o 
   7   0   0        6.33        8.94      1.26 o 
   8   0   0        2.96        2.72      0.50 o 
   9   0   0      154.70      156.60      4.64 o 
  -9   1   0        5.99        4.54      0.81 o 
  -8   1   0       56.74       61.45      2.52 o 
  -7   1   0       20.52       19.88      1.21 o 
  -6   1   0      277.55      283.95      7.06 o 
  -5   1   0       62.13       81.63      2.42 o 
  -4   1   0      272.42      266.59      3.69 o 
  -3   1   0       17.70       18.78      0.98 o 
  -2   1   0       49.53       55.70      1.61 o 
  -1   1   0      408.88      432.77      5.03 o 
   0   1   0      931.42      853.87      8.79 o 
   1   1   0      137.62      133.55      1.58 o 
   2   1   0    12608.66     9860.05    115.96 o 
   3   1   0     2970.50     2662.05     29.77 o 
   4   1   0      151.28      140.23      7.27 o 
   5   1   0       58.77       50.95      0.89 o 
   6   1   0       11.65       17.94      0.41 o 
   7   1   0      154.24      159.56      6.41 o 
   8   1   0       23.51       20.64      0.92 o 
   9   1   0       54.79       53.61      1.97 o 
  10   1   0       23.31       29.26      1.51 o 
  -8   2   0       13.35       12.11      1.21 o 
  -7   2   0       26.28       24.82      1.61 o 
  -6   2   0       84.94       93.54      3.23 o 
  -5   2   0       48.26       50.65      2.02 o 
  -4   2   0       67.51       76.15      1.13 o 
  -3   2   0       10.00       18.59      0.47 o 
  -2   2   0      258.13      295.54      3.53 o 
  -1   2   0     2283.43     2171.29     24.56 o 
   0   2   0     2714.68     2395.00     19.64 o 
   1   2   0       60.64       57.37      0.49 o 
   2   2   0     8955.94     7325.37     76.51 o 
   3   2   0      121.68      135.70      1.36 o 
   4   2   0        6.48        8.66      0.51 o 
   5   2   0      856.39      896.99      9.31 o 
   6   2   0      747.26      769.67      8.06 o 
   7   2   0        3.96        4.04      0.29 o 
   8   2   0       54.77       53.93      1.46 o 
   9   2   0       49.82       47.97      1.97 o 
  10   2   0       15.21       14.77      0.85 o 
  -8   3   0       18.72       19.47      1.72 o 
  -7   3   0       18.25       15.14      1.41 o 
  -6   3   0       44.70       34.81      1.92 o 
  -5   3   0       95.88       94.35      3.33 o 
  -4   3   0      160.82      178.28      3.46 o 
  -3   3   0      302.15      325.01      4.60 o 
  -2   3   0      571.01      610.29      5.70 o 
  -1   3   0        3.17        6.91      0.15 o 
   0   3   0     2416.36     2401.15     34.91 o 
   1   3   0      303.66      262.80      1.85 o 
   2   3   0      328.32      387.58      3.27 o 
   3   3   0      250.05      242.91      3.11 o 
   4   3   0     1119.46     1246.44     11.63 o 
   5   3   0      183.25      171.52      1.94 o 
   6   3   0       13.45       28.72      2.61 o 
   7   3   0      260.22      267.51      3.14 o 
   8   3   0       30.36       27.59      0.89 o 
   9   3   0       87.03       91.62      2.24 o 
  10   3   0       19.62       18.94      1.26 o 
  -7   4   0       20.03       15.44      1.51 o 
  -6   4   0        0.49        0.81      0.61 o 
  -5   4   0       53.22       44.40      2.32 o 
  -4   4   0       79.79       66.00      1.59 o 
  -3   4   0      214.06      200.65      2.80 o 
  -2   4   0       77.08       66.95      0.90 o 
  -1   4   0      958.58     1057.86      8.07 o 
   0   4   0     1165.68     1232.14      8.91 o 
   1   4   0      396.87      389.70      2.72 o 
   2   4   0       12.37       12.55      0.26 o 
   3   4   0      441.69      500.21      4.52 o 
   4   4   0     1672.12     1733.58     19.63 o 
   5   4   0      596.91      582.28      5.77 o 
   6   4   0       55.45       49.56      0.99 o 
   7   4   0        6.05        5.48      0.37 o 
   8   4   0        3.43        3.25      0.30 o 
   9   4   0        2.46        1.76      0.34 o 
  10   4   0       26.01       30.12      1.41 o 
  -6   5   0       27.47       26.24      2.02 o 
  -5   5   0       43.92       35.32      2.22 o 
  -4   5   0        5.25        4.36      0.60 o 
  -3   5   0       43.92       43.04      1.02 o 
  -2   5   0      134.76      118.84      2.29 o 
  -1   5   0       31.40       29.46      0.48 o 
   0   5   0      334.30      293.35      2.37 o 
   1   5   0       29.72       34.94      0.50 o 
   2   5   0      188.81      191.53      1.63 o 
   3   5   0      340.04      348.44      3.62 o 
   4   5   0      125.32      142.76      1.74 o 
   5   5   0      152.37      158.22      1.97 o 
   6   5   0      600.26      605.32      6.84 o 
   7   5   0      151.78      149.41      2.46 o 
   8   5   0       53.44       53.25      1.26 o 
   9   5   0       28.58       31.99      1.12 o 
  10   5   0        2.83        2.72      0.55 o 
  -5   6   0       62.59       64.28      3.23 o 
  -4   6   0       40.36       41.86      1.75 o 
  -3   6   0       36.38       30.84      1.08 o 
  -2   6   0       83.55       92.53      1.60 o 
  -1   6   0        0.60        0.78      0.22 o 
   0   6   0       59.55       56.73      0.76 o 
   1   6   0      466.16      436.60      3.45 o 
   2   6   0      273.24      307.66      2.67 o 
   3   6   0        2.78        4.51      0.29 o 
   4   6   0       67.31       66.67      1.08 o 
   5   6   0      568.76      565.39      7.12 o 
   6   6   0      351.93      362.16      5.84 o 
   7   6   0      119.81      123.64      2.37 o 
   8   6   0        0.38        0.46      0.26 o 
   9   6   0       17.28       15.79      0.89 o 
  10   6   0      117.88      118.09      4.60 o 
  -4   7   0        1.18        1.51      0.81 o 
  -3   7   0      126.38      139.96      2.91 o 
  -2   7   0       44.96       41.14      1.40 o 
  -1   7   0       79.41       88.95      1.43 o 
   0   7   0      117.97      116.53      2.31 o 
   1   7   0      110.30      119.78      1.40 o 
   2   7   0       40.40       36.23      0.65 o 
   3   7   0      479.81      469.82      4.48 o 
   4   7   0      426.25      441.89      4.70 o 
   5   7   0        0.80        0.32      0.17 o 
   6   7   0       89.87       89.97      1.85 o 
   7   7   0       43.57       47.02      1.38 o 
   8   7   0        1.87        0.78      0.33 o 
   9   7   0       16.30       17.75      0.99 o 
  10   7   0       32.07       28.67      1.35 o 
  -3   8   0       32.38       31.38      2.02 o 
  -2   8   0        9.98       10.87      0.90 o 
  -1   8   0        9.02       13.51      0.72 o 
   0   8   0      294.31      287.14      4.63 o 
   1   8   0      105.41      109.71      2.27 o 
   2   8   0       21.30       21.06      0.68 o 
   3   8   0       22.76       27.69      0.67 o 
   4   8   0       88.66       89.05      1.64 o 
   5   8   0      271.19      271.72      3.62 o 
   6   8   0      241.83      251.97      3.91 o 
   7   8   0        2.20        1.67      0.39 o 
   8   8   0       80.78       72.25      1.81 o 
   9   8   0       39.40       38.46      1.31 o 
  -1   9   0       87.24       81.24      1.93 o 
   0   9   0       13.68       13.07      0.77 o 
   1   9   0       12.57       11.37      0.86 o 
   2   9   0       88.16       90.16      2.06 o 
   3   9   0       42.32       44.16      0.85 o 
   4   9   0      115.39      124.78      2.13 o 
   5   9   0        2.05        3.24      0.45 o 
   6   9   0      162.55      164.12      3.42 o 
   7   9   0        1.77        1.33      0.40 o 
   8   9   0      121.47      121.64      4.08 o 
   1  10   0       25.06       24.62      1.07 o 
   2  10   0        7.25        7.16      0.61 o 
   3  10   0       19.22       21.15      1.46 o 
   4  10   0       39.29       40.06      1.91 o 
   5  10   0        0.01        0.07      0.35 o 
   6  10   0       78.62       89.38      2.44 o 
   7  10   0       19.12       18.45      1.31 o 
  -6 -10   1       77.91       78.89      3.28 o 
  -5 -10   1        5.80        7.41      0.75 o 
  -4 -10   1      107.58      113.04      3.53 o 
  -3 -10   1        2.28        1.74      0.31 o 
  -2 -10   1       18.63       20.84      0.97 o 
  -8  -9   1      127.80      136.53      4.71 o 
  -7  -9   1       89.32       86.91      2.62 o 
  -6  -9   1        0.21        0.25      0.43 o 
  -5  -9   1      177.18      173.33      3.85 o 
  -4  -9   1        9.61        7.78      0.72 o 
  -3  -9   1        4.00        5.20      0.87 o 
  -2  -9   1      132.39      132.99      2.67 o 
  -1  -9   1        0.09        0.47      0.35 o 
   0  -9   1        3.23        3.33      0.79 o 
   1  -9   1      118.25      126.39      2.57 o 
  -9  -8   1        7.86        4.69      0.79 o 
  -8  -8   1       23.94       21.40      0.99 o 
  -7  -8   1       14.93       14.83      0.82 o 
  -6  -8   1       55.63       58.12      1.93 o 
  -5  -8   1      168.69      171.42      2.93 o 
  -4  -8   1       19.95       20.21      0.78 o 
  -3  -8   1      109.16      109.74      2.05 o 
  -2  -8   1       10.55       10.94      0.61 o 
  -1  -8   1       53.78       58.61      1.53 o 
   0  -8   1       21.32       20.77      2.05 o 
   1  -8   1       30.14       35.32      1.95 o 
   2  -8   1        8.98        9.63      0.92 o 
   3  -8   1        9.22       12.86      1.02 o 
  -9  -7   1      140.84      137.32      3.68 o 
  -8  -7   1        7.28        8.06      0.67 o 
  -7  -7   1      290.37      287.36      4.35 o 
  -6  -7   1       70.93       68.62      1.57 o 
  -5  -7   1       23.48       24.44      0.94 o 
  -4  -7   1        9.65        8.84      0.43 o 
  -3  -7   1        4.52        3.34      0.24 o 
  -2  -7   1        0.13        0.41      0.15 o 
  -1  -7   1       15.34       14.68      0.54 o 
   0  -7   1      117.27      120.41      3.28 o 
   1  -7   1        9.64       14.91      0.66 o 
   2  -7   1      142.13      143.98      2.65 o 
   3  -7   1       32.63       32.95      1.23 o 
   4  -7   1       14.05       13.62      1.61 o 
 -10  -6   1       27.71       27.07      1.97 o 
  -9  -6   1        2.65        1.86      0.46 o 
  -8  -6   1      153.93      158.53      2.73 o 
  -7  -6   1      223.31      217.95      3.42 o 
  -6  -6   1        1.83        1.74      0.33 o 
  -5  -6   1      423.78      417.08      4.43 o 
  -4  -6   1        2.24        2.61      0.24 o 
  -3  -6   1        3.62        7.06      0.28 o 
  -2  -6   1      235.47      228.76      2.23 o 
  -1  -6   1        4.57        4.73      0.27 o 
   0  -6   1       11.86       10.68      0.39 o 
   1  -6   1      291.47      275.36      3.02 o 
   2  -6   1       28.65       29.74      0.80 o 
   3  -6   1       69.89       59.50      1.60 o 
   4  -6   1      110.03      104.59      3.03 o 
   5  -6   1        1.80        1.11      0.71 o 
 -10  -5   1       22.48       22.30      2.22 o 
  -9  -5   1        3.30        4.75      0.71 o 
  -8  -5   1       26.71       26.73      1.07 o 
  -7  -5   1       72.35       70.63      1.66 o 
  -6  -5   1      120.46      122.75      2.11 o 
  -5  -5   1      145.73      150.84      2.17 o 
  -4  -5   1        3.14        2.33      0.26 o 
  -3  -5   1      274.88      270.46      2.64 o 
  -2  -5   1        0.00        0.22      0.09 o 
  -1  -5   1     1047.45     1144.32      8.33 o 
   0  -5   1      294.37      290.73      2.50 o 
   1  -5   1       21.61       19.03      0.37 o 
   2  -5   1       92.82       82.01      1.27 o 
   3  -5   1      106.40       88.89      1.69 o 
   4  -5   1       11.59        8.95      0.56 o 
   5  -5   1       45.81       45.51      2.52 o 
   6  -5   1       18.03       14.13      1.51 o 
 -10  -4   1        8.52        6.91      0.65 o 
  -9  -4   1      210.42      206.33      4.48 o 
  -8  -4   1       47.39       52.91      1.68 o 
  -7  -4   1       44.85       41.86      1.14 o 
  -6  -4   1       30.75       39.74      0.95 o 
  -5  -4   1        7.09        5.59      0.38 o 
  -4  -4   1       14.38       13.73      0.42 o 
  -3  -4   1       30.10       34.25      0.51 o 
  -2  -4   1      282.66      282.95      2.24 o 
  -1  -4   1      546.37      633.27      4.28 o 
   0  -4   1      391.07      400.83      2.95 o 
   1  -4   1     1093.65     1180.59      8.98 o 
   2  -4   1       78.06       80.82      1.24 o 
   3  -4   1       80.52       82.99      1.60 o 
   4  -4   1        0.24        0.74      0.81 o 
   5  -4   1       62.34       53.28      2.52 o 
   6  -4   1        0.06        0.61      0.61 o 
   7  -4   1       69.16       69.32      3.23 o 
 -10  -3   1       52.47       52.01      1.72 o 
  -9  -3   1       38.03       41.06      1.38 o 
  -8  -3   1        5.21        7.27      0.56 o 
  -7  -3   1      880.35      878.54     10.62 o 
  -6  -3   1      413.79      421.58      4.69 o 
  -5  -3   1       16.25       19.18      0.47 o 
  -4  -3   1       12.26       16.45      0.40 o 
  -3  -3   1       68.97       79.66      1.06 o 
  -2  -3   1       83.30       87.03      0.87 o 
  -1  -3   1     1457.75     1499.42      9.84 o 
   0  -3   1       12.84       11.27      0.20 o 
   1  -3   1      486.44      621.84      4.79 o 
   2  -3   1      552.38      569.59      5.91 o 
   3  -3   1        8.82        9.19      0.66 o 
   4  -3   1       91.09       98.06      2.13 o 
   5  -3   1       29.11       34.00      1.82 o 
   6  -3   1       25.00       19.88      1.51 o 
   7  -3   1        0.95        0.91      0.61 o 
   8  -3   1       24.72       28.66      2.02 o 
 -10  -2   1       19.75       19.00      1.21 o 
  -9  -2   1       57.31       59.49      1.80 o 
  -8  -2   1      100.51      104.65      3.88 o 
  -7  -2   1        1.66        0.13      0.55 o 
  -6  -2   1        0.05        0.47      0.12 o 
  -5  -2   1     1417.73     1475.01     15.05 o 
  -4  -2   1     4145.03     4021.15     55.76 o 
  -3  -2   1        6.91        9.03      0.86 o 
  -2  -2   1     2113.11     2049.52     35.44 o 
  -1  -2   1     1327.66     1318.18     12.54 o 
   0  -2   1      446.80      447.39      3.27 o 
   1  -2   1      182.97      175.49      1.52 o 
   2  -2   1     1238.67     1223.40     24.72 o 
   3  -2   1      429.43      538.26      6.21 o 
   4  -2   1      324.22      331.24      3.94 o 
   5  -2   1       76.93       76.18      2.62 o 
   6  -2   1      171.31      160.94      4.64 o 
   7  -2   1        4.19        5.55      0.81 o 
   8  -2   1      114.13      105.45      3.83 o 
 -10  -1   1        2.34        3.39      0.62 o 
  -9  -1   1       19.95       20.51      1.82 o 
  -8  -1   1      174.90      171.77      3.76 o 
  -7  -1   1        0.16        0.61      0.50 o 
  -6  -1   1        5.37        4.28      0.41 o 
  -5  -1   1       21.74       25.37      0.56 o 
  -4  -1   1      319.10      380.89      4.09 o 
  -3  -1   1     1987.34     2069.83     29.92 o 
  -2  -1   1    11488.37     8984.17    111.90 o 
  -1  -1   1      331.70      363.67      3.01 o 
   0  -1   1      122.44      123.73      1.10 o 
   1  -1   1     1116.90     1023.73     15.33 o 
   2  -1   1        2.34        1.03      0.09 o 
   3  -1   1      767.04      847.47      9.35 o 
   4  -1   1      176.47      191.89      2.36 o 
   5  -1   1       18.86       15.84      0.91 o 
   6  -1   1       45.56       49.65      1.92 o 
   7  -1   1      242.42      230.97      6.05 o 
   8  -1   1      126.20      115.33      3.73 o 
   9  -1   1       24.10       21.69      1.51 o 
  -9   0   1       30.91       32.49      1.72 o 
  -8   0   1        1.07        1.09      0.66 o 
  -7   0   1        8.74        7.15      0.56 o 
  -6   0   1        9.73        8.66      0.55 o 
  -5   0   1       53.35       60.68      1.16 o 
  -4   0   1      418.01      430.29      5.91 o 
  -3   0   1       65.23       77.06      4.89 o 
  -2   0   1     6634.22     5880.81     70.55 o 
  -1   0   1      245.67      259.23      4.35 o 
   0   0   1     2230.18     1856.26     23.11 o 
   1   0   1       97.04      110.54      1.09 o 
   2   0   1     1100.25     1024.61     16.75 o 
   3   0   1       22.96       22.71      0.31 o 
   4   0   1       98.30       93.73      1.16 o 
   5   0   1      603.02      632.76      7.36 o 
   6   0   1       82.85       74.51      1.48 o 
   7   0   1       37.01       34.11      1.41 o 
   8   0   1       31.85       31.89      1.51 o 
   9   0   1       82.97       77.80      2.72 o 
  -9   1   1       40.65       39.55      2.12 o 
  -8   1   1      119.59      128.15      4.14 o 
  -7   1   1       20.69       20.08      1.21 o 
  -6   1   1       28.81       25.93      1.31 o 
  -5   1   1       78.40       79.76      2.03 o 
  -4   1   1        6.00        5.16      0.33 o 
  -3   1   1       86.14       90.55      3.48 o 
  -2   1   1     1524.69     1447.36     25.56 o 
  -1   1   1     1339.17     1258.08     14.84 o 
   0   1   1     1850.29     1645.06     12.77 o 
   1   1   1      497.19      464.63      7.93 o 
   2   1   1      577.78      616.39      6.39 o 
   3   1   1       51.60       53.96      0.83 o 
   4   1   1      589.48      623.04      7.49 o 
   5   1   1       77.10       90.48      1.80 o 
   6   1   1        4.69        3.50      0.21 o 
   7   1   1      203.08      199.40      3.23 o 
   8   1   1        5.30        5.66      0.86 o 
   9   1   1        1.52        2.18      0.46 o 
  10   1   1        2.43        2.52      0.50 o 
  -8   2   1        7.43        9.99      1.11 o 
  -7   2   1       70.42       68.21      2.83 o 
  -6   2   1        2.31        2.72      0.61 o 
  -5   2   1       64.08       59.03      2.22 o 
  -4   2   1      483.84      498.43      6.85 o 
  -3   2   1      347.75      375.24      4.46 o 
  -2   2   1        1.47        0.22      0.13 o 
  -1   2   1     1120.25     1109.29     11.95 o 
   0   2   1      430.34      483.83      3.84 o 
   1   2   1     3829.45     3375.39     25.39 o 
   2   2   1        6.84        2.94      0.30 o 
   3   2   1       34.50       30.88      0.68 o 
   4   2   1        0.04        0.33      0.16 o 
   5   2   1      290.25      271.68      3.69 o 
   6   2   1      198.22      184.26      3.27 o 
   7   2   1       14.57       14.81      0.34 o 
   8   2   1       53.49       52.16      1.21 o 
   9   2   1        9.86       11.53      1.16 o 
  10   2   1       43.66       43.37      1.47 o 
  -8   3   1        6.01        8.98      1.21 o 
  -7   3   1        3.18        3.03      0.81 o 
  -6   3   1       60.98       63.37      2.72 o 
  -5   3   1       41.17       37.33      1.92 o 
  -4   3   1        0.01        0.05      0.21 o 
  -3   3   1      138.75      142.45      2.02 o 
  -2   3   1     1006.08     1059.83      9.90 o 
  -1   3   1      305.39      302.52      2.32 o 
   0   3   1      503.23      568.82      4.18 o 
   1   3   1       19.56       13.83      0.22 o 
   2   3   1      712.17      747.55      6.54 o 
   3   3   1     1326.87     1343.54     13.48 o 
   4   3   1      291.87      304.60      3.10 o 
   5   3   1       11.95        7.84      0.26 o 
   6   3   1       76.95       68.57      0.93 o 
   7   3   1       36.34       31.12      0.84 o 
   8   3   1       47.75       50.03      1.02 o 
   9   3   1       79.33       76.29      1.97 o 
  10   3   1        0.77        0.73      0.29 o 
  -7   4   1       11.91       12.71      1.41 o 
  -6   4   1        7.43        7.47      1.11 o 
  -5   4   1        1.78        1.41      0.61 o 
  -4   4   1      562.17      551.13      7.94 o 
  -3   4   1       25.06       26.61      0.71 o 
  -2   4   1        1.60        4.36      0.25 o 
  -1   4   1      185.10      174.70      1.46 o 
   0   4   1      173.36      178.47      1.43 o 
   1   4   1      401.52      431.84      3.00 o 
   2   4   1      473.35      529.08      4.11 o 
   3   4   1        4.42        3.03      0.21 o 
   4   4   1       35.01       36.95      1.15 o 
   5   4   1     1088.18     1084.45     10.28 o 
   6   4   1        6.58        7.01      0.52 o 
   7   4   1      167.83      169.64      2.36 o 
   8   4   1       12.61       13.27      0.53 o 
   9   4   1       48.99       50.46      2.02 o 
  10   4   1       62.67       62.63      1.56 o 
  -6   5   1        0.06        0.10      0.61 o 
  -5   5   1        1.05        1.11      0.71 o 
  -4   5   1       47.07       50.19      1.35 o 
  -3   5   1       29.99       31.03      0.95 o 
  -2   5   1      474.68      439.97      4.87 o 
  -1   5   1     1456.71     1444.97     10.99 o 
   0   5   1      197.92      214.06      1.81 o 
   1   5   1       12.74       10.44      0.26 o 
   2   5   1      279.57      259.69      2.11 o 
   3   5   1       89.48       86.73      1.19 o 
   4   5   1      347.70      363.60      3.78 o 
   5   5   1       21.56       17.26      0.85 o 
   6   5   1        2.12        2.68      0.30 o 
   7   5   1       83.53       80.84      1.45 o 
   8   5   1      190.92      193.35      3.02 o 
   9   5   1       50.16       48.07      1.35 o 
  10   5   1        0.21        0.49      0.36 o 
  -5   6   1      109.29      107.77      4.44 o 
  -4   6   1        0.45        0.10      0.61 o 
  -3   6   1       64.41       64.97      1.66 o 
  -2   6   1       11.68       12.01      0.54 o 
  -1   6   1        8.29        7.44      0.32 o 
   0   6   1       81.38      101.48      1.12 o 
   1   6   1      985.27      991.00      7.32 o 
   2   6   1      115.35      119.67      1.23 o 
   3   6   1        2.02        2.33      0.20 o 
   4   6   1       23.05       18.15      0.61 o 
   5   6   1       36.00       34.31      0.96 o 
   6   6   1      181.82      178.24      2.58 o 
   7   6   1       23.49       21.80      0.75 o 
   8   6   1       22.98       20.90      0.75 o 
   9   6   1        2.40        2.25      0.36 o 
  10   6   1       43.06       40.04      2.05 o 
  -4   7   1       75.47       73.16      3.63 o 
  -3   7   1       96.95       99.71      2.29 o 
  -2   7   1       40.20       38.77      1.00 o 
  -1   7   1      270.39      281.77      3.81 o 
   0   7   1      210.90      201.45      2.93 o 
   1   7   1       72.85       68.51      0.96 o 
   2   7   1      354.51      369.01      3.39 o 
   3   7   1      207.29      206.63      2.24 o 
   4   7   1       21.67       22.31      0.62 o 
   5   7   1      135.86      131.43      2.33 o 
   6   7   1        8.32        8.32      0.55 o 
   7   7   1       84.52       78.49      1.58 o 
   8   7   1      272.92      266.57      4.13 o 
   9   7   1       18.04       18.33      0.85 o 
  10   7   1        6.72        6.44      0.65 o 
  -3   8   1       19.98       19.27      1.61 o 
  -2   8   1      105.75      104.18      2.08 o 
  -1   8   1       14.52       14.69      0.91 o 
   0   8   1      156.95      151.37      2.81 o 
   1   8   1       74.09       80.54      1.83 o 
   2   8   1      115.66      117.49      1.66 o 
   3   8   1      149.93      146.17      1.92 o 
   4   8   1      250.22      252.60      3.06 o 
   5   8   1        2.40        2.95      0.31 o 
   6   8   1      246.75      242.32      3.79 o 
   7   8   1       96.81       94.97      2.24 o 
   8   8   1       36.09       34.84      1.21 o 
   9   8   1       55.94       53.02      1.51 o 
  -1   9   1        7.08        8.69      0.66 o 
   0   9   1        0.50        0.72      0.54 o 
   1   9   1       60.27       57.94      1.81 o 
   2   9   1      108.13      109.29      2.24 o 
   3   9   1        0.12        0.08      0.20 o 
   4   9   1       51.04       51.68      1.26 o 
   5   9   1       14.79       13.87      0.78 o 
   6   9   1        8.54        8.12      0.77 o 
   7   9   1       52.64       53.70      1.57 o 
   8   9   1       87.94       83.04      2.55 o 
   1  10   1        0.00        0.23      0.51 o 
   2  10   1        1.69        2.33      0.45 o 
   3  10   1       57.54       54.34      2.15 o 
   4  10   1        3.03        3.34      0.52 o 
   5  10   1      119.58      121.36      2.93 o 
   6  10   1       60.25       60.53      1.95 o 
   7  10   1       21.62       20.13      1.15 o 
  -6 -10   2        3.80        3.56      0.75 o 
  -5 -10   2       22.75       25.05      1.58 o 
  -4 -10   2       42.70       41.24      1.98 o 
  -3 -10   2        4.87        3.85      0.48 o 
  -2 -10   2        3.59        3.52      0.60 o 
  -8  -9   2        7.83        9.15      0.85 o 
  -7  -9   2       14.12       13.21      0.98 o 
  -6  -9   2        2.58        4.15      0.75 o 
  -5  -9   2       18.25       19.60      1.31 o 
  -4  -9   2        0.01        0.05      0.34 o 
  -3  -9   2       47.11       50.60      1.41 o 
  -2  -9   2        0.23        0.66      0.37 o 
  -1  -9   2       18.32       18.35      0.93 o 
   0  -9   2       87.92       91.95      2.13 o 
   1  -9   2       10.90       14.15      1.09 o 
  -9  -8   2       11.73       10.98      1.04 o 
  -8  -8   2       21.03       20.27      1.19 o 
  -7  -8   2       50.03       50.63      1.68 o 
  -6  -8   2       94.87       94.94      3.53 o 
  -5  -8   2       14.83       14.93      2.72 o 
  -4  -8   2       44.00       44.14      1.41 o 
  -3  -8   2        0.02        0.06      0.21 o 
  -2  -8   2       27.41       29.08      0.87 o 
  -1  -8   2       54.97       59.26      1.59 o 
   0  -8   2       86.77       91.67      2.08 o 
   1  -8   2      131.06      123.24      2.46 o 
   2  -8   2       31.26       34.04      1.62 o 
  -9  -7   2       75.66       82.22      2.72 o 
  -8  -7   2       14.47       15.84      0.89 o 
  -7  -7   2       81.31       79.69      2.04 o 
  -6  -7   2       23.81       21.76      1.20 o 
  -5  -7   2       17.86       20.29      1.12 o 
  -4  -7   2      104.44      103.97      1.91 o 
  -3  -7   2       27.84       27.29      0.81 o 
  -2  -7   2       15.31       14.45      0.53 o 
  -1  -7   2      157.08      150.95      2.41 o 
   0  -7   2      248.86      253.06      3.68 o 
   1  -7   2        0.87        0.84      0.30 o 
   2  -7   2       61.60       63.70      2.11 o 
   3  -7   2       15.30       13.06      0.83 o 
   4  -7   2       25.62       25.22      1.49 o 
 -10  -6   2       17.31       18.28      2.57 o 
  -9  -6   2       42.86       44.10      1.74 o 
  -8  -6   2       72.62       71.90      2.28 o 
  -7  -6   2        1.24        1.43      0.37 o 
  -6  -6   2       12.80       13.55      0.75 o 
  -5  -6   2      172.51      170.95      2.65 o 
  -4  -6   2       38.99       37.09      1.40 o 
  -3  -6   2      134.18      136.81      1.70 o 
  -2  -6   2       76.80       70.22      1.01 o 
  -1  -6   2        0.70        0.72      0.20 o 
   0  -6   2       77.84       77.67      1.19 o 
   1  -6   2      261.14      253.87      3.11 o 
   2  -6   2       66.89       61.94      1.21 o 
   3  -6   2        3.79        5.24      0.56 o 
   4  -6   2       16.35       18.88      1.25 o 
   5  -6   2        0.10        0.30      0.61 o 
 -10  -5   2        0.39       -0.58      0.81 o 
  -9  -5   2       44.77       42.57      1.66 o 
  -8  -5   2        3.85        3.13      0.53 o 
  -7  -5   2       55.26       57.23      1.47 o 
  -6  -5   2        1.07        0.68      0.28 o 
  -5  -5   2      147.40      149.48      2.12 o 
  -4  -5   2        0.42        0.16      0.12 o 
  -3  -5   2      876.92      931.00      9.62 o 
  -2  -5   2      142.25      138.35      1.35 o 
  -1  -5   2      381.16      372.62      3.13 o 
   0  -5   2       11.76       10.20      0.30 o 
   1  -5   2      162.26      166.95      1.96 o 
   2  -5   2       10.59        9.18      0.37 o 
   3  -5   2        3.36        4.24      0.39 o 
   4  -5   2        1.20        2.42      0.41 o 
   5  -5   2       71.88       68.31      3.13 o 
   6  -5   2       52.77       52.57      2.83 o 
 -10  -4   2        2.34        3.33      0.56 o 
  -9  -4   2      461.33      451.07      8.61 o 
  -8  -4   2       78.93       67.67      2.01 o 
  -7  -4   2       52.75       50.06      1.29 o 
  -6  -4   2      119.21      116.65      2.22 o 
  -5  -4   2        3.76        3.18      0.23 o 
  -4  -4   2        0.04        0.18      0.09 o 
  -3  -4   2      455.18      442.39      4.43 o 
  -2  -4   2       17.49       24.90      0.39 o 
  -1  -4   2      338.77      394.32      2.92 o 
   0  -4   2     1812.89     1859.94     19.35 o 
   1  -4   2       21.93       19.23      0.37 o 
   2  -4   2       93.61       94.29      1.39 o 
   3  -4   2       27.92       29.88      0.84 o 
   4  -4   2      119.58       94.35      3.43 o 
   5  -4   2       29.23       25.83      1.72 o 
   6  -4   2       27.19       27.45      1.82 o 
   7  -4   2      110.37      108.47      4.24 o 
 -10  -3   2       21.80       23.13      1.66 o 
  -9  -3   2        4.41        2.37      0.66 o 
  -8  -3   2      155.38      147.71      7.82 o 
  -7  -3   2      218.56      226.21     10.29 o 
  -6  -3   2      665.43      674.65      9.54 o 
  -5  -3   2       26.13       30.86      0.95 o 
  -4  -3   2      547.26      556.59      6.01 o 
  -3  -3   2      342.98      357.89      3.88 o 
  -2  -3   2      622.05      599.60      4.96 o 
  -1  -3   2       45.66       33.23      0.42 o 
   0  -3   2      212.62      235.75      1.96 o 
   1  -3   2       89.43       71.25      0.76 o 
   2  -3   2      236.34      257.63      3.14 o 
   3  -3   2       23.03       23.53      0.66 o 
   4  -3   2      362.98      321.38      8.17 o 
   5  -3   2       68.83       63.47      2.62 o 
   6  -3   2       60.15       54.79      2.52 o 
   7  -3   2       24.17       23.91      1.72 o 
   8  -3   2        2.17        3.23      0.91 o 
 -10  -2   2       56.00       54.40      2.17 o 
  -9  -2   2      144.69      149.19      3.54 o 
  -8  -2   2        0.04       -0.01      0.35 o 
  -7  -2   2       47.62       48.74      1.50 o 
  -6  -2   2      464.98      496.23      7.18 o 
  -5  -2   2       90.78       86.80      1.33 o 
  -4  -2   2      412.37      423.47      5.68 o 
  -3  -2   2      453.92      442.10      6.03 o 
  -2  -2   2       35.61       42.13      0.53 o 
  -1  -2   2       13.95       12.71      0.21 o 
   0  -2   2     3059.07     2691.61     21.73 o 
   1  -2   2      898.33      973.54      8.47 o 
   2  -2   2       32.38       30.04      0.47 o 
   3  -2   2       88.84       95.38      1.51 o 
   4  -2   2        4.79        6.87      0.31 o 
   5  -2   2      111.72      100.60      3.23 o 
   6  -2   2      567.55      521.27     12.51 o 
   7  -2   2       30.00       26.94      1.61 o 
   8  -2   2      134.28      135.72      4.54 o 
 -10  -1   2        1.63        1.68      0.54 o 
  -9  -1   2       24.01       25.79      1.41 o 
  -8  -1   2       62.61       66.73      4.34 o 
  -7  -1   2       31.01       35.92      1.25 o 
  -6  -1   2       80.15       77.37      1.92 o 
  -5  -1   2       74.20       89.05      1.41 o 
  -4  -1   2     2020.81     2079.46     45.43 o 
  -3  -1   2     1008.79     1025.19     13.80 o 
  -2  -1   2      172.54      173.78      1.97 o 
  -1  -1   2        8.80        9.36      0.40 o 
   0  -1   2     2830.09     2469.00     21.22 o 
   1  -1   2      147.57      134.30      1.45 o 
   2  -1   2      201.86      212.06      2.85 o 
   3  -1   2      158.74      161.16      2.29 o 
   4  -1   2        5.46        3.17      0.29 o 
   5  -1   2      135.29      130.27      3.53 o 
   6  -1   2        4.81        5.65      0.61 o 
   7  -1   2      114.67      120.38      3.63 o 
   8  -1   2       42.97       37.44      1.82 o 
   9  -1   2       25.25       27.24      1.72 o 
  -9   0   2        3.84        3.03      0.61 o 
  -8   0   2        6.44        5.75      0.64 o 
  -7   0   2        0.98        1.46      0.37 o 
  -6   0   2        1.28        1.22      0.28 o 
  -5   0   2       25.44       23.19      0.96 o 
  -4   0   2      270.32      278.81      4.25 o 
  -3   0   2      517.69      515.83     11.01 o 
  -2   0   2      291.62      344.26      4.11 o 
  -1   0   2     2435.17     2164.00     17.69 o 
   0   0   2       34.37       37.73      0.37 o 
   1   0   2     1347.17     1181.09     17.31 o 
   2   0   2       97.67       93.10      1.07 o 
   3   0   2        8.95        9.07      0.19 o 
   4   0   2       30.71       23.31      0.39 o 
   5   0   2       95.10       88.96      1.32 o 
   6   0   2       85.08       81.61      1.41 o 
   7   0   2        0.32        0.40      0.30 o 
   8   0   2        1.46        1.21      0.40 o 
   9   0   2        7.59        7.37      0.81 o 
  -9   1   2       75.53       76.99      3.13 o 
  -8   1   2       56.22       55.90      2.42 o 
  -7   1   2       13.08       11.00      0.91 o 
  -6   1   2       58.63       54.09      1.71 o 
  -5   1   2        4.61        2.88      0.30 o 
  -4   1   2        0.51        1.31      0.61 o 
  -3   1   2      396.10      380.25      4.13 o 
  -2   1   2      502.98      487.82      5.21 o 
  -1   1   2      170.25      184.11      1.35 o 
   0   1   2     2194.62     1941.50     15.94 o 
   1   1   2      368.53      343.95      5.49 o 
   2   1   2       34.91       34.67      0.72 o 
   3   1   2      127.31      114.73      1.45 o 
   4   1   2       56.29       45.82      0.81 o 
   5   1   2       48.25       49.39      1.03 o 
   6   1   2      273.17      274.09      4.47 o 
   7   1   2       16.59       17.24      0.70 o 
   8   1   2       49.75       50.21      1.44 o 
   9   1   2       14.39       15.64      0.91 o 
  10   1   2        2.13        1.31      0.50 o 
  -8   2   2       94.92       96.46      3.73 o 
  -7   2   2        0.05        0.10      0.50 o 
  -6   2   2       13.04       13.72      1.11 o 
  -5   2   2      286.00      276.08      7.06 o 
  -4   2   2      399.51      401.59      4.82 o 
  -3   2   2       10.59       14.98      0.29 o 
  -2   2   2      729.18      759.97      6.55 o 
  -1   2   2      118.53      144.78      1.17 o 
   0   2   2       23.88       22.51      0.39 o 
   1   2   2     2189.45     1950.98     36.50 o 
   2   2   2      178.34      186.80      2.25 o 
   3   2   2      242.46      268.34      3.24 o 
   4   2   2       47.81       46.92      0.95 o 
   5   2   2      230.35      229.77      3.22 o 
   6   2   2        0.01       -0.16      0.17 o 
   7   2   2      302.11      296.28      4.92 o 
   8   2   2       26.48       25.87      1.07 o 
   9   2   2       79.77       80.03      3.83 o 
  10   2   2       73.85       76.60      3.88 o 
  -8   3   2        0.53        1.41      0.71 o 
  -7   3   2       18.15       19.37      1.61 o 
  -6   3   2      184.68      188.79      5.75 o 
  -5   3   2       85.03       86.88      3.23 o 
  -4   3   2       13.06       17.38      0.63 o 
  -3   3   2     1536.48     1472.60     16.82 o 
  -2   3   2       22.91       18.92      0.36 o 
  -1   3   2      564.44      642.19      4.73 o 
   0   3   2      490.94      515.21      3.82 o 
   1   3   2      918.11     1000.68      6.91 o 
   2   3   2      948.46      998.23      9.41 o 
   3   3   2      688.52      690.40      7.86 o 
   4   3   2        0.04        0.42      0.07 o 
   5   3   2      124.18      118.00      1.97 o 
   6   3   2      423.25      424.90      5.65 o 
   7   3   2        9.38        8.95      0.54 o 
   8   3   2       77.58       75.54      1.95 o 
   9   3   2       32.08       28.79      1.62 o 
  10   3   2        0.34        0.49      0.20 o 
  -7   4   2        4.98        5.35      1.11 o 
  -6   4   2        6.09        6.56      1.01 o 
  -5   4   2       77.38       75.68      3.13 o 
  -4   4   2      262.51      252.72      7.57 o 
  -3   4   2      202.29      196.57      2.73 o 
  -2   4   2        5.27        3.80      0.23 o 
  -1   4   2      114.94      100.09      1.00 o 
   0   4   2      252.16      242.63      1.96 o 
   1   4   2     1176.79     1266.76      8.70 o 
   2   4   2       61.13       70.96      0.79 o 
   3   4   2       15.75       20.93      0.41 o 
   4   4   2       17.75       26.84      0.58 o 
   5   4   2      104.84      109.38      1.52 o 
   6   4   2      157.13      149.77      1.80 o 
   7   4   2      249.86      247.54      2.76 o 
   8   4   2       12.83       12.08      0.45 o 
   9   4   2       30.32       31.74      0.94 o 
  10   4   2       13.65       14.53      0.62 o 
  -6   5   2        6.91        6.66      1.21 o 
  -5   5   2      120.83      125.32      4.64 o 
  -4   5   2        2.54        2.18      0.46 o 
  -3   5   2      665.58      657.19      8.03 o 
  -2   5   2      100.57      113.43      1.41 o 
  -1   5   2       98.83       98.43      0.98 o 
   0   5   2        8.28       10.22      0.33 o 
   1   5   2       75.33       80.94      0.81 o 
   2   5   2        0.54        1.48      0.29 o 
   3   5   2      863.40      918.31      8.73 o 
   4   5   2      658.09      691.34      6.77 o 
   5   5   2       58.09       49.40      1.00 o 
   6   5   2       39.76       38.27      0.89 o 
   7   5   2       17.52       15.19      0.57 o 
   8   5   2       27.89       26.99      0.97 o 
   9   5   2        0.29        0.31      0.23 o 
  10   5   2        0.62        0.92      0.31 o 
  -5   6   2       43.85       51.87      3.03 o 
  -4   6   2        1.63        1.21      0.71 o 
  -3   6   2      312.01      314.72      6.66 o 
  -2   6   2       61.75       59.71      1.39 o 
  -1   6   2      107.23       98.87      1.25 o 
   0   6   2      640.93      668.61      5.33 o 
   1   6   2        8.97        6.52      0.25 o 
   2   6   2        1.00        1.05      0.12 o 
   3   6   2       24.11       21.36      0.67 o 
   4   6   2       74.01       68.98      1.21 o 
   5   6   2        1.60        2.01      0.30 o 
   6   6   2      917.50      927.39     10.13 o 
   7   6   2       12.93       11.26      0.54 o 
   8   6   2       14.44       15.69      0.65 o 
   9   6   2        1.95        1.85      0.35 o 
  10   6   2        0.46        0.05      0.26 o 
  -4   7   2      127.81      128.57      3.36 o 
  -3   7   2       16.92       20.63      1.16 o 
  -2   7   2      144.62      144.59      2.31 o 
  -1   7   2       21.30       22.26      0.72 o 
   0   7   2      170.99      175.93      2.63 o 
   1   7   2        0.37        1.17      0.17 o 
   2   7   2      274.12      282.43      2.69 o 
   3   7   2       37.37       32.10      0.57 o 
   4   7   2      115.46      108.97      1.77 o 
   5   7   2       89.84       92.49      2.26 o 
   6   7   2        9.41        9.66      0.61 o 
   7   7   2      115.83      112.96      1.99 o 
   8   7   2       94.14       87.40      1.90 o 
   9   7   2       31.37       29.88      1.05 o 
  10   7   2       24.44       24.79      1.11 o 
  -3   8   2       50.46       52.07      2.52 o 
  -2   8   2       18.95       16.77      0.95 o 
  -1   8   2       37.24       34.27      1.09 o 
   0   8   2      123.25      123.48      2.42 o 
   1   8   2        3.19        2.38      0.37 o 
   2   8   2       29.46       31.21      0.74 o 
   3   8   2       16.31       18.40      0.53 o 
   4   8   2       38.27       34.87      0.87 o 
   5   8   2       53.30       53.33      1.40 o 
   6   8   2      177.66      172.34      2.97 o 
   7   8   2        6.18        5.63      0.55 o 
   8   8   2        0.01        0.08      0.28 o 
   9   8   2       12.86       12.70      1.02 o 
  -1   9   2        0.01       -0.31      0.31 o 
   0   9   2       15.82       17.27      1.09 o 
   1   9   2       99.89      102.02      2.21 o 
   2   9   2       44.29       44.07      1.05 o 
   3   9   2        0.73        0.85      0.31 o 
   4   9   2       83.78       88.67      1.72 o 
   5   9   2        3.19        3.36      0.47 o 
   6   9   2       29.07       29.00      1.26 o 
   7   9   2       30.21       30.66      1.25 o 
   8   9   2        2.77        3.41      0.52 o 
   1  10   2        2.99        2.00      0.46 o 
   2  10   2       45.43       47.95      1.15 o 
   3  10   2       51.65       56.75      2.20 o 
   4  10   2       10.09       10.63      0.73 o 
   5  10   2       60.92       61.66      2.35 o 
   6  10   2       32.40       34.57      1.45 o 
   7  10   2       49.66       53.94      2.35 o 
  -4 -10   3       19.35       17.76      1.92 o 
  -7  -9   3        4.32        4.24      0.65 o 
  -6  -9   3       25.49       25.27      1.42 o 
  -5  -9   3        1.29        1.03      0.42 o 
  -4  -9   3       19.18       18.78      1.31 o 
  -3  -9   3       44.87       47.81      1.39 o 
  -2  -9   3        4.89        3.77      0.53 o 
  -1  -9   3       64.44       59.58      1.67 o 
   0  -9   3       67.31       75.08      1.90 o 
  -8  -8   3       47.15       49.26      2.11 o 
  -7  -8   3        0.64        0.44      0.37 o 
  -6  -8   3       39.11       36.74      1.59 o 
  -5  -8   3       28.33       28.49      1.42 o 
  -4  -8   3       38.85       38.22      1.98 o 
  -3  -8   3       11.60       11.23      0.70 o 
  -2  -8   3       59.80       60.93      1.61 o 
  -1  -8   3        0.43        0.83      0.37 o 
   0  -8   3       44.28       43.55      1.36 o 
   1  -8   3      114.99      115.36      2.35 o 
   2  -8   3        1.47        1.91      1.26 o 
  -9  -7   3       23.71       25.49      3.78 o 
  -8  -7   3        0.02        0.59      0.48 o 
  -7  -7   3      146.48      150.32      3.16 o 
  -6  -7   3        0.24        0.83      0.34 o 
  -5  -7   3       45.77       46.39      1.37 o 
  -4  -7   3       71.29       72.69      1.54 o 
  -3  -7   3       31.64       29.10      0.84 o 
  -2  -7   3        2.46        2.63      0.29 o 
  -1  -7   3      164.99      165.57      3.03 o 
   0  -7   3       12.93       11.17      0.55 o 
   1  -7   3       32.14       30.08      1.02 o 
   2  -7   3       25.79       26.53      1.12 o 
   3  -7   3       12.76       13.26      0.84 o 
   4  -7   3       19.55       18.37      1.38 o 
  -9  -6   3       67.15       66.32      2.31 o 
  -8  -6   3       88.05       86.43      2.83 o 
  -7  -6   3        2.73        2.83      0.42 o 
  -6  -6   3        0.02        3.51      1.11 o 
  -5  -6   3      282.22      279.78      4.49 o 
  -4  -6   3       63.65       66.36      1.37 o 
  -3  -6   3       92.31       90.55      1.41 o 
  -2  -6   3       44.78       44.01      0.83 o 
  -1  -6   3       85.84       81.32      1.68 o 
   0  -6   3       83.86       83.07      1.26 o 
   1  -6   3       68.93       67.67      1.62 o 
   2  -6   3        0.30        0.97      0.34 o 
   3  -6   3       37.60       35.09      1.24 o 
   4  -6   3        1.85        2.13      0.63 o 
   5  -6   3        4.12        4.02      0.78 o 
 -10  -5   3       10.12        7.84      0.83 o 
  -9  -5   3       22.19       19.95      1.22 o 
  -8  -5   3        5.95        8.40      1.01 o 
  -7  -5   3       20.85       23.18      0.94 o 
  -6  -5   3       24.10       23.32      1.24 o 
  -5  -5   3       14.08       13.66      0.57 o 
  -4  -5   3      127.69      116.45      1.87 o 
  -3  -5   3      186.66      184.45      2.29 o 
  -2  -5   3      340.14      352.49      3.17 o 
  -1  -5   3      195.36      192.71      2.06 o 
   0  -5   3      238.54      246.08      2.34 o 
   1  -5   3      165.01      153.68      1.97 o 
   2  -5   3        3.66        5.45      0.60 o 
   3  -5   3        0.44        0.63      0.40 o 
   4  -5   3        8.85        8.98      1.11 o 
   5  -5   3       84.79       78.00      3.43 o 
   6  -5   3        0.00        0.30      0.61 o 
 -10  -4   3      272.14      263.94      5.80 o 
  -9  -4   3      100.57      106.85      2.93 o 
  -8  -4   3       25.73       23.76      1.16 o 
  -7  -4   3        2.02        1.32      0.50 o 
  -6  -4   3       32.63       31.47      1.16 o 
  -5  -4   3       42.72       44.56      1.11 o 
  -4  -4   3      511.44      501.02      5.56 o 
  -3  -4   3        6.64        3.04      0.19 o 
  -2  -4   3      334.10      339.67      3.00 o 
  -1  -4   3      428.88      418.63      3.44 o 
   0  -4   3      278.96      277.76      2.48 o 
   1  -4   3       18.02       16.69      0.37 o 
   2  -4   3      297.61      303.57      3.74 o 
   3  -4   3       31.31       24.83      0.95 o 
   4  -4   3       45.84       39.05      2.02 o 
   5  -4   3        6.43        8.27      1.01 o 
   6  -4   3       72.65       70.94      3.13 o 
   7  -4   3        0.68       -0.40      0.50 o 
 -10  -3   3       37.51       35.35      2.62 o 
  -9  -3   3       42.70       39.38      1.53 o 
  -8  -3   3      545.57      551.51     10.24 o 
  -7  -3   3       51.29       49.36      2.42 o 
  -6  -3   3      123.90      135.31      2.43 o 
  -5  -3   3      176.87      181.43      2.23 o 
  -4  -3   3        0.18        0.36      0.11 o 
  -3  -3   3       18.16       23.07      0.50 o 
  -2  -3   3     1027.64     1021.65      7.87 o 
  -1  -3   3      174.19      196.16      1.71 o 
   0  -3   3      124.76      103.72      1.00 o 
   1  -3   3      421.71      440.69      3.64 o 
   2  -3   3       62.13       60.77      0.98 o 
   3  -3   3        2.74        3.58      0.35 o 
   4  -3   3      165.78      163.67      4.84 o 
   5  -3   3       55.57       50.76      2.32 o 
   6  -3   3      218.01      221.18      6.36 o 
   7  -3   3        0.07        0.71      0.61 o 
   8  -3   3        3.31        2.72      0.81 o 
 -10  -2   3        5.47        7.36      1.46 o 
  -9  -2   3       19.46       20.99      1.10 o 
  -8  -2   3       17.00       15.78      1.16 o 
  -7  -2   3       12.02       12.44      0.73 o 
  -6  -2   3      270.30      282.29      5.90 o 
  -5  -2   3      214.50      227.42      3.57 o 
  -4  -2   3     1230.48     1185.64     12.44 o 
  -3  -2   3      580.23      594.91      5.78 o 
  -2  -2   3        6.54        7.09      0.16 o 
  -1  -2   3      438.80      439.14      3.66 o 
   0  -2   3       34.95       38.41      0.49 o 
   1  -2   3      104.17      117.50      1.19 o 
   2  -2   3      117.33       96.44      1.19 o 
   3  -2   3       33.13       38.30      0.66 o 
   4  -2   3        3.91        3.52      0.50 o 
   5  -2   3      138.90      136.12      4.04 o 
   6  -2   3      150.95      151.16      4.54 o 
   7  -2   3       15.29       15.14      1.31 o 
   8  -2   3      113.20      112.00      3.94 o 
  -9  -1   3       17.21       15.14      0.99 o 
  -8  -1   3       16.50       13.89      1.51 o 
  -7  -1   3       29.17       28.25      1.15 o 
  -6  -1   3        0.77        1.35      0.28 o 
  -5  -1   3      108.10      121.47      2.04 o 
  -4  -1   3      217.38      256.07      2.86 o 
  -3  -1   3      412.50      413.91      4.48 o 
  -2  -1   3     1683.09     1612.75     25.50 o 
  -1  -1   3      874.35      919.46      7.95 o 
   0  -1   3     1169.73     1200.62     23.23 o 
   1  -1   3       77.68       68.70      0.97 o 
   2  -1   3        4.39        3.59      0.13 o 
   3  -1   3        8.43       15.02      0.35 o 
   4  -1   3       70.85       62.60      1.13 o 
   5  -1   3        0.41        0.00      0.30 o 
   6  -1   3      179.18      184.25      4.94 o 
   7  -1   3       21.13       20.28      1.21 o 
   8  -1   3        2.08        1.82      0.61 o 
   9  -1   3       67.13       69.62      2.83 o 
  -9   0   3        7.59        6.40      0.86 o 
  -8   0   3      117.80      125.34      4.69 o 
  -7   0   3        3.94        5.69      0.66 o 
  -6   0   3      161.48      159.53      3.53 o 
  -5   0   3       56.05       49.39      1.56 o 
  -4   0   3      655.43      650.18      7.76 o 
  -3   0   3       93.40      116.95      1.61 o 
  -2   0   3      130.51      155.11      1.74 o 
  -1   0   3       30.00       31.52      0.35 o 
   0   0   3      572.25      608.49      4.42 o 
   1   0   3     1328.28     1249.51     22.98 o 
   2   0   3      688.20      689.25      7.80 o 
   3   0   3       31.41       30.36      0.49 o 
   4   0   3        9.88        9.65      0.40 o 
   5   0   3      136.04      122.12      1.63 o 
   6   0   3        1.58        3.67      0.34 o 
   7   0   3       62.21       66.60      2.22 o 
   8   0   3       21.68       22.80      1.21 o 
   9   0   3       19.17       20.89      1.31 o 
  -9   1   3        0.07        0.40      0.61 o 
  -8   1   3       59.89       62.76      2.62 o 
  -7   1   3      139.36      139.55      4.24 o 
  -6   1   3      300.91      307.46      6.11 o 
  -5   1   3       49.01       51.75      1.60 o 
  -4   1   3      404.19      410.25      5.10 o 
  -3   1   3       83.73       82.61      1.09 o 
  -2   1   3      308.79      326.72      3.19 o 
  -1   1   3     2346.54     2081.68     16.28 o 
   0   1   3       58.02       57.38      0.53 o 
   1   1   3       44.67       48.22      0.58 o 
   2   1   3       29.90       23.41      0.38 o 
   3   1   3      207.68      212.41      2.15 o 
   4   1   3       98.74      107.72      1.68 o 
   5   1   3      446.24      436.76      5.54 o 
   6   1   3      282.26      285.56      2.96 o 
   7   1   3        3.89        4.47      0.29 o 
   8   1   3       29.96       30.17      1.21 o 
   9   1   3        5.55        6.26      0.61 o 
  10   1   3        0.01       -0.10      0.30 o 
  -8   2   3       41.34       39.35      2.22 o 
  -7   2   3        3.16        2.22      0.71 o 
  -6   2   3       72.93       80.82      2.93 o 
  -5   2   3      367.47      364.37      8.98 o 
  -4   2   3      890.92      875.29     11.60 o 
  -3   2   3      206.58      234.66      2.61 o 
  -2   2   3       97.08       94.67      0.86 o 
  -1   2   3      205.85      228.63      1.78 o 
   0   2   3     1417.92     1463.64     13.99 o 
   1   2   3     1602.98     1485.46     24.10 o 
   2   2   3      270.34      294.96      4.08 o 
   3   2   3       39.90       52.83      0.69 o 
   4   2   3      140.45      147.74      2.19 o 
   5   2   3      133.38      134.89      2.14 o 
   6   2   3      163.68      161.03      2.54 o 
   7   2   3      242.40      242.00      3.60 o 
   8   2   3        3.47        3.40      0.48 o 
   9   2   3       63.11       62.60      1.64 o 
  10   2   3        9.69        8.88      0.71 o 
  -8   3   3       15.31       14.03      1.51 o 
  -7   3   3      191.84      210.79      6.56 o 
  -6   3   3        0.58        1.61      0.61 o 
  -5   3   3       12.82       13.62      1.21 o 
  -4   3   3        2.48        1.97      0.36 o 
  -3   3   3      100.59      104.71      1.37 o 
  -2   3   3      135.40      152.82      1.35 o 
  -1   3   3     2304.02     2369.52     34.87 o 
   0   3   3      545.79      607.01      4.48 o 
   1   3   3       84.61       91.29      0.86 o 
   2   3   3      444.34      422.29      4.13 o 
   3   3   3      275.52      289.20      3.17 o 
   4   3   3       28.53       39.85      0.61 o 
   5   3   3      395.12      370.96      4.20 o 
   6   3   3      161.80      160.00      2.57 o 
   7   3   3       65.53       65.79      1.48 o 
   8   3   3        8.83        9.39      0.60 o 
   9   3   3       15.80       15.84      1.23 o 
  10   3   3       14.12       16.35      2.22 o 
  -7   4   3       14.94       14.83      1.61 o 
  -6   4   3       22.83       22.40      1.82 o 
  -5   4   3      499.00      493.12     12.51 o 
  -4   4   3      151.15      151.79      7.42 o 
  -3   4   3       43.75       40.73      0.70 o 
  -2   4   3       12.10       14.67      0.30 o 
  -1   4   3      289.96      288.10      2.42 o 
   0   4   3       95.20       91.63      0.89 o 
   1   4   3     1261.40     1374.73      9.42 o 
   2   4   3        7.59       12.69      0.25 o 
   3   4   3       65.10       81.41      1.10 o 
   4   4   3      103.90      113.69      1.87 o 
   5   4   3        2.59        1.61      0.23 o 
   6   4   3      261.39      248.66      2.72 o 
   7   4   3       69.67       64.95      0.94 o 
   8   4   3        0.61        0.41      0.45 o 
   9   4   3       63.59       62.10      1.88 o 
  10   4   3        5.30        5.50      0.92 o 
  -6   5   3        3.65        4.64      1.11 o 
  -5   5   3       12.29       11.60      1.41 o 
  -4   5   3       24.24       26.54      1.82 o 
  -3   5   3       74.31       70.66      1.09 o 
  -2   5   3      800.50      796.00      7.67 o 
  -1   5   3      155.42      147.42      1.43 o 
   0   5   3      345.44      367.58      3.25 o 
   1   5   3        4.65        2.91      0.24 o 
   2   5   3      218.39      205.70      2.09 o 
   3   5   3       99.90      101.82      1.34 o 
   4   5   3      148.33      153.89      1.82 o 
   5   5   3      123.25      110.66      1.71 o 
   6   5   3       51.13       47.60      0.99 o 
   7   5   3       66.48       66.75      1.27 o 
   8   5   3        2.44        2.48      0.29 o 
   9   5   3        0.13        0.23      0.22 o 
  10   5   3       20.21       21.86      1.17 o 
  -5   6   3       19.80       19.88      1.92 o 
  -4   6   3       75.14       69.57      2.15 o 
  -3   6   3       41.96       46.99      1.65 o 
  -2   6   3        9.81        9.07      0.64 o 
  -1   6   3       64.53       72.53      1.02 o 
   0   6   3      486.00      497.43      4.08 o 
   1   6   3      203.48      190.97      1.72 o 
   2   6   3       86.40       88.58      1.04 o 
   3   6   3       14.79       16.42      0.79 o 
   4   6   3       17.85       20.72      0.66 o 
   5   6   3      289.86      286.38      6.00 o 
   6   6   3      299.46      292.28      3.77 o 
   7   6   3        1.54        2.17      0.31 o 
   8   6   3       47.65       46.50      1.10 o 
   9   6   3        3.07        2.65      0.37 o 
  10   6   3        4.41        4.28      0.49 o 
  -4   7   3       14.53        9.97      0.95 o 
  -3   7   3       65.37       65.00      2.27 o 
  -2   7   3      118.30      113.63      1.95 o 
  -1   7   3        6.18        6.80      0.60 o 
   0   7   3        0.22        0.48      0.23 o 
   1   7   3        0.81        1.74      0.23 o 
   2   7   3      306.14      301.19      2.88 o 
   3   7   3        5.62        4.32      0.32 o 
   4   7   3      283.43      278.78      3.55 o 
   5   7   3       26.49       25.65      1.28 o 
   6   7   3      110.08      106.61      1.87 o 
   7   7   3      134.17      133.95      2.23 o 
   8   7   3       12.75       13.36      0.72 o 
   9   7   3       22.33       21.57      0.89 o 
  10   7   3       24.40       26.11      0.99 o 
  -3   8   3       42.95       40.87      2.22 o 
  -2   8   3       31.32       35.41      1.23 o 
  -1   8   3       93.26       95.71      2.03 o 
   0   8   3        1.48        0.50      0.33 o 
   1   8   3        3.78        3.51      0.83 o 
   2   8   3        8.41        9.84      0.45 o 
   3   8   3        2.11        2.54      0.34 o 
   4   8   3        3.50        3.58      0.35 o 
   5   8   3      139.57      135.43      2.51 o 
   6   8   3      119.61      113.54      2.27 o 
   7   8   3        2.14        2.18      0.58 o 
   8   8   3       16.54       17.17      0.87 o 
   9   8   3       11.06        9.93      0.68 o 
  -1   9   3       14.90       16.26      0.83 o 
   0   9   3      107.98      117.57      3.74 o 
   1   9   3        3.13        3.81      0.49 o 
   2   9   3        4.85        4.00      0.46 o 
   3   9   3       89.89       87.44      1.69 o 
   4   9   3       29.73       28.81      0.93 o 
   5   9   3       69.68       73.69      1.80 o 
   6   9   3       23.82       24.44      1.15 o 
   7   9   3       13.42       13.55      0.83 o 
   8   9   3        2.65        3.21      0.50 o 
   1  10   3        1.24        1.15      0.32 o 
   2  10   3      229.45      245.81      4.61 o 
   3  10   3       14.84       15.73      1.72 o 
   4  10   3       85.00       83.54      1.95 o 
   5  10   3      155.26      160.81      4.67 o 
   6  10   3        6.11        5.36      0.71 o 
   7  10   3       52.41       53.37      1.88 o 
  -7  -9   4       21.23       22.26      1.25 o 
  -6  -9   4       30.11       26.70      1.52 o 
  -5  -9   4       14.56       15.91      0.96 o 
  -4  -9   4       55.87       57.09      2.28 o 
  -3  -9   4        0.47        0.88      0.39 o 
  -2  -9   4       24.74       24.10      1.07 o 
  -1  -9   4       75.44       75.26      1.94 o 
   0  -9   4        9.41        9.33      1.51 o 
  -8  -8   4       12.58       11.91      1.12 o 
  -7  -8   4        0.00       -0.15      0.34 o 
  -6  -8   4        0.03       -0.10      0.34 o 
  -5  -8   4        5.01        4.75      0.78 o 
  -4  -8   4        1.35        1.04      0.40 o 
  -3  -8   4      190.79      187.24      3.36 o 
  -2  -8   4      162.20      152.14      2.96 o 
  -1  -8   4       21.95       21.81      1.07 o 
   0  -8   4       53.27       56.32      1.57 o 
   1  -8   4       22.80       24.01      1.02 o 
   2  -8   4        8.63        8.67      0.95 o 
  -9  -7   4       17.32       15.04      1.23 o 
  -8  -7   4       16.84       18.09      1.27 o 
  -7  -7   4       77.99       80.16      2.16 o 
  -6  -7   4       14.19       14.54      1.43 o 
  -5  -7   4       28.67       28.65      1.35 o 
  -4  -7   4        3.17        3.36      0.49 o 
  -3  -7   4        5.78        6.24      0.42 o 
  -2  -7   4       24.66       25.78      0.84 o 
  -1  -7   4      212.10      196.90      3.50 o 
   0  -7   4       31.62       28.47      1.06 o 
   1  -7   4      107.72      102.07      2.12 o 
   2  -7   4        5.06        5.35      0.62 o 
   3  -7   4        1.10        1.15      0.75 o 
  -9  -6   4       20.57       22.21      1.46 o 
  -8  -6   4       20.83       17.82      1.36 o 
  -7  -6   4       15.30       16.23      1.51 o 
  -6  -6   4       80.26       85.78      2.10 o 
  -5  -6   4        1.71        1.56      0.35 o 
  -4  -6   4      170.63      165.42      2.59 o 
  -3  -6   4      334.94      320.42      3.79 o 
  -2  -6   4        2.45        3.31      0.27 o 
  -1  -6   4       10.88        8.12      0.41 o 
   0  -6   4       11.95        7.68      0.42 o 
   1  -6   4       33.90       28.44      1.24 o 
   2  -6   4       18.35       16.79      0.87 o 
   3  -6   4       68.36       69.12      2.77 o 
   4  -6   4        3.86        3.16      0.96 o 
   5  -6   4        9.12       10.10      1.09 o 
  -9  -5   4       65.35       66.07      2.31 o 
  -8  -5   4       20.53       20.21      1.51 o 
  -7  -5   4        7.68        8.30      2.02 o 
  -6  -5   4       85.74       89.81      2.04 o 
  -5  -5   4        0.69        0.78      0.21 o 
  -4  -5   4      223.44      234.12      3.27 o 
  -3  -5   4      153.11      154.97      1.82 o 
  -2  -5   4      509.05      495.53      4.65 o 
  -1  -5   4       26.03       24.82      0.55 o 
   0  -5   4      222.12      229.42      2.40 o 
   1  -5   4       26.06       21.90      0.55 o 
   2  -5   4      272.48      250.87      4.04 o 
   3  -5   4       51.09       44.28      3.48 o 
   4  -5   4      138.08      124.11      4.44 o 
   5  -5   4        9.26       11.91      1.41 o 
   6  -5   4        4.75        5.35      1.11 o 
 -10  -4   4       88.15       83.98      2.70 o 
  -9  -4   4        0.46        0.18      0.55 o 
  -8  -4   4       57.18       60.05      4.99 o 
  -7  -4   4      156.78      158.16      3.71 o 
  -6  -4   4       46.03       50.66      1.55 o 
  -5  -4   4       14.63       13.64      0.53 o 
  -4  -4   4      197.32      189.36      2.45 o 
  -3  -4   4      457.23      436.01      4.76 o 
  -2  -4   4        7.68       10.58      0.27 o 
  -1  -4   4      171.23      185.03      2.33 o 
   0  -4   4       58.85       56.51      0.73 o 
   1  -4   4      225.81      220.01      2.58 o 
   2  -4   4      395.15      380.42      5.51 o 
   3  -4   4       16.87       17.15      1.11 o 
   4  -4   4      166.01      157.41      5.05 o 
   5  -4   4        5.83        5.65      0.91 o 
   6  -4   4       51.00       43.29      2.42 o 
   7  -4   4       17.71       17.36      1.61 o 
 -10  -3   4        1.43        2.19      0.56 o 
  -9  -3   4        3.39        3.50      0.63 o 
  -8  -3   4       95.96       92.85      2.64 o 
  -7  -3   4        9.45       10.51      0.79 o 
  -6  -3   4      123.53      121.65      5.10 o 
  -5  -3   4      112.89      110.78      1.77 o 
  -4  -3   4        5.09        6.79      0.30 o 
  -3  -3   4      374.96      362.63      3.94 o 
  -2  -3   4      185.24      168.51      1.61 o 
  -1  -3   4       60.80       64.87      0.78 o 
   0  -3   4       71.12       57.18      0.70 o 
   1  -3   4       54.98       51.50      0.59 o 
   2  -3   4        8.32        8.53      0.54 o 
   3  -3   4      157.20      151.36      3.07 o 
   4  -3   4      725.64      683.93     16.04 o 
   5  -3   4       54.27       54.08      2.42 o 
   6  -3   4       96.15       97.68      3.63 o 
   7  -3   4        0.04        0.30      0.50 o 
  -9  -2   4       86.52       91.86      2.70 o 
  -8  -2   4       92.20       80.82      2.35 o 
  -7  -2   4       36.42       41.09      1.61 o 
  -6  -2   4      162.12      173.83      3.79 o 
  -5  -2   4       14.87       19.06      0.58 o 
  -4  -2   4      281.94      274.57      2.89 o 
  -3  -2   4       17.92       19.88      0.31 o 
  -2  -2   4      666.20      639.88      5.27 o 
  -1  -2   4       91.74      110.74      1.11 o 
   0  -2   4      153.42      182.32      1.67 o 
   1  -2   4      127.61      112.65      1.17 o 
   2  -2   4       50.45       45.24      0.69 o 
   3  -2   4      307.29      296.61      3.63 o 
   4  -2   4       30.42       26.24      1.41 o 
   5  -2   4       94.73       91.82      3.13 o 
   6  -2   4       89.88       85.87      3.03 o 
   7  -2   4      270.95      270.22      7.37 o 
   8  -2   4       11.74       12.01      1.21 o 
  -9  -1   4       82.62       78.44      2.44 o 
  -8  -1   4        2.47        1.66      0.61 o 
  -7  -1   4       36.64       35.69      1.39 o 
  -6  -1   4      174.48      173.95      3.75 o 
  -5  -1   4       21.35       22.78      0.57 o 
  -4  -1   4        0.01        0.04      0.09 o 
  -3  -1   4      478.88      482.11      4.75 o 
  -2  -1   4       74.53       77.97      0.82 o 
  -1  -1   4      301.56      310.59      2.66 o 
   0  -1   4      170.93      152.24      1.48 o 
   1  -1   4     1130.49     1264.05     11.84 o 
   2  -1   4      161.00      186.72      2.35 o 
   3  -1   4      101.79       87.37      1.43 o 
   4  -1   4      137.46      131.99      2.03 o 
   5  -1   4        4.98        4.44      0.61 o 
   6  -1   4       26.44       28.15      1.41 o 
   7  -1   4        0.02       -0.10      0.40 o 
   8  -1   4       11.22       12.01      1.11 o 
   9  -1   4       52.20       56.91      2.52 o 
  -9   0   4       28.89       31.88      1.58 o 
  -8   0   4      326.80      316.66      6.62 o 
  -7   0   4      139.75      147.72      4.19 o 
  -6   0   4       95.63      104.64      4.04 o 
  -5   0   4       88.97       82.37      1.59 o 
  -4   0   4       48.90       45.15      0.75 o 
  -3   0   4     1273.63     1324.86     12.33 o 
  -2   0   4      977.44     1010.64      7.79 o 
  -1   0   4       12.15       12.54      0.23 o 
   0   0   4      153.48      166.38      1.34 o 
   1   0   4     1005.24     1041.84      9.57 o 
   2   0   4      240.61      258.59      4.38 o 
   3   0   4       45.51       47.26      0.76 o 
   4   0   4      291.07      304.55      3.60 o 
   5   0   4       45.82       45.91      0.84 o 
   6   0   4       96.05       99.09      2.83 o 
   7   0   4       33.80       30.37      1.31 o 
   8   0   4        3.65        4.24      0.61 o 
   9   0   4        6.50        7.06      0.81 o 
  -9   1   4        0.05        0.10      0.61 o 
  -8   1   4        6.29        6.56      0.91 o 
  -7   1   4        0.04       -0.08      0.34 o 
  -6   1   4      332.12      341.30      6.71 o 
  -5   1   4       28.79       26.87      0.83 o 
  -4   1   4        4.30        6.39      0.29 o 
  -3   1   4     1200.36     1259.45     13.02 o 
  -2   1   4      278.91      287.89      2.12 o 
  -1   1   4      792.79      829.96      5.78 o 
   0   1   4       35.06       34.50      0.37 o 
   1   1   4      208.24      196.66      1.70 o 
   2   1   4      559.94      596.87      9.81 o 
   3   1   4     1114.95     1160.83     11.62 o 
   4   1   4      193.15      229.55      2.37 o 
   5   1   4      467.47      480.07      4.70 o 
   6   1   4       10.15       10.39      0.32 o 
   7   1   4      310.72      309.67      5.44 o 
   8   1   4      109.49      118.16      3.23 o 
   9   1   4        1.41        1.31      0.40 o 
  -8   2   4        4.59        4.24      0.91 o 
  -7   2   4       21.16       21.29      1.61 o 
  -6   2   4       44.43       43.09      2.02 o 
  -5   2   4       27.42       29.16      1.61 o 
  -4   2   4        6.69        5.66      0.30 o 
  -3   2   4     1319.52     1346.09     12.36 o 
  -2   2   4       29.95       32.25      0.52 o 
  -1   2   4      634.10      716.42      4.99 o 
   0   2   4        0.12        2.00      0.22 o 
   1   2   4      164.44      156.93      1.41 o 
   2   2   4       37.49       54.38      1.03 o 
   3   2   4       13.06        7.78      0.27 o 
   4   2   4      533.26      570.14      5.47 o 
   5   2   4       97.95       88.62      1.59 o 
   6   2   4       34.65       26.32      0.83 o 
   7   2   4      439.18      433.64      5.82 o 
   8   2   4       13.64       15.50      0.88 o 
   9   2   4       56.53       55.80      1.72 o 
  10   2   4        1.56        1.41      0.40 o 
  -7   3   4      279.82      281.93      8.17 o 
  -6   3   4        4.05        3.73      0.91 o 
  -5   3   4      146.96      152.47      4.84 o 
  -4   3   4       17.04       16.00      1.26 o 
  -3   3   4        5.06        3.47      0.19 o 
  -2   3   4      642.25      650.55      5.07 o 
  -1   3   4       25.42       27.73      0.39 o 
   0   3   4       55.34       63.04      0.74 o 
   1   3   4       25.73       43.95      0.98 o 
   2   3   4        0.04       -0.13      0.13 o 
   3   3   4      556.17      579.70      5.56 o 
   4   3   4       23.25       15.31      0.35 o 
   5   3   4       86.58       94.76      1.39 o 
   6   3   4       68.47       63.37      1.39 o 
   7   3   4      254.44      250.69      3.96 o 
   8   3   4        5.91        5.84      0.51 o 
   9   3   4      105.95      106.16      2.58 o 
  -7   4   4       44.80       48.03      2.83 o 
  -6   4   4        6.29        6.66      1.11 o 
  -5   4   4       73.09       74.58      2.13 o 
  -4   4   4      451.41      442.90      6.40 o 
  -3   4   4     1479.99     1453.34     16.32 o 
  -2   4   4       12.59       10.07      0.27 o 
  -1   4   4        1.12        0.55      0.14 o 
   0   4   4       76.41       80.86      0.78 o 
   1   4   4      240.50      283.24      2.59 o 
   2   4   4      228.73      230.94      2.27 o 
   3   4   4      233.14      213.02      2.49 o 
   4   4   4       13.26       14.56      0.39 o 
   5   4   4      144.74      133.77      1.64 o 
   6   4   4       67.20       61.91      0.93 o 
   7   4   4       51.36       52.43      0.82 o 
   8   4   4      126.94      129.89      2.45 o 
   9   4   4        1.96        1.79      0.39 o 
  10   4   4        0.12       -0.40      0.61 o 
  -6   5   4        2.99        2.12      0.91 o 
  -5   5   4        0.41        0.40      0.61 o 
  -4   5   4       38.45       36.44      1.41 o 
  -3   5   4        6.22        5.86      0.34 o 
  -2   5   4      491.86      481.50      4.83 o 
  -1   5   4      369.70      345.77      2.92 o 
   0   5   4        8.94       12.01      0.30 o 
   1   5   4      160.98      156.58      1.42 o 
   2   5   4       69.13       72.69      0.95 o 
   3   5   4      131.08      149.78      1.81 o 
   4   5   4      728.43      738.55      7.22 o 
   5   5   4        0.02        0.10      0.12 o 
   6   5   4      215.59      203.21      2.72 o 
   7   5   4      182.03      166.88      2.90 o 
   8   5   4        8.56        8.44      0.48 o 
   9   5   4       31.52       29.90      0.81 o 
  10   5   4       48.79       44.10      1.61 o 
  -5   6   4       42.83       46.52      2.83 o 
  -4   6   4      166.84      171.02      3.94 o 
  -3   6   4       43.62       44.31      1.07 o 
  -2   6   4       11.61       10.41      0.49 o 
  -1   6   4      267.42      256.83      2.85 o 
   0   6   4        9.04        6.39      0.31 o 
   1   6   4       13.01       10.23      0.30 o 
   2   6   4      328.31      329.88      3.23 o 
   3   6   4      753.24      762.23      7.46 o 
   4   6   4        1.07        1.55      0.22 o 
   5   6   4      285.43      284.15      4.01 o 
   6   6   4       72.73       76.12      1.43 o 
   7   6   4       54.58       56.16      1.34 o 
   8   6   4       32.54       31.33      0.89 o 
   9   6   4        3.99        4.34      0.46 o 
  10   6   4        0.15        0.12      0.26 o 
  -4   7   4       31.67       31.90      1.52 o 
  -3   7   4      164.36      166.26      5.10 o 
  -2   7   4       85.15       83.06      3.38 o 
  -1   7   4       39.51       39.41      1.22 o 
   0   7   4        0.02        0.11      0.20 o 
   1   7   4      129.20      127.89      1.37 o 
   2   7   4        4.14        2.26      0.27 o 
   3   7   4       18.95       18.23      0.57 o 
   4   7   4      392.32      390.83      5.40 o 
   5   7   4       27.76       29.30      0.95 o 
   6   7   4       72.92       68.31      1.43 o 
   7   7   4       71.60       70.18      1.48 o 
   8   7   4        2.28        2.36      0.41 o 
   9   7   4        4.54        5.96      0.60 o 
  10   7   4        0.02       -0.10      0.31 o 
  -3   8   4       99.54      102.01      3.83 o 
  -2   8   4      113.58      120.76      3.38 o 
  -1   8   4        0.65        0.52      0.31 o 
   0   8   4        3.13        2.31      0.66 o 
   1   8   4      483.74      495.58      5.06 o 
   2   8   4      176.15      177.07      2.50 o 
   3   8   4        2.72        3.27      0.38 o 
   4   8   4        3.02        4.74      0.41 o 
   5   8   4        0.22       -0.19      0.41 o 
   6   8   4        4.84        4.51      0.49 o 
   7   8   4        4.13        3.92      0.49 o 
   8   8   4       30.21       30.48      1.49 o 
   9   8   4        5.29        4.84      0.59 o 
  -1   9   4       22.45       26.94      1.21 o 
   0   9   4      106.79      110.94      2.34 o 
   1   9   4        2.66        1.94      0.34 o 
   2   9   4       45.03       41.98      2.00 o 
   3   9   4      639.91      677.20      7.69 o 
   4   9   4       36.95       37.68      1.23 o 
   5   9   4      112.78      116.73      3.80 o 
   6   9   4        1.00        0.97      0.40 o 
   7   9   4       17.31       17.06      0.91 o 
   8   9   4       15.23       14.48      0.95 o 
   1  10   4       39.13       41.25      1.71 o 
   2  10   4      200.82      203.86      5.12 o 
   3  10   4       17.58       15.01      1.41 o 
   4  10   4       39.09       39.36      1.31 o 
   5  10   4       62.05       61.25      2.26 o 
   6  10   4       72.41       66.87      2.07 o 
   7  10   4       84.31       87.76      2.63 o 
  -6  -9   5       11.37       10.47      1.06 o 
  -5  -9   5       48.41       50.36      2.17 o 
  -4  -9   5      238.79      245.03      5.75 o 
  -3  -9   5       35.62       37.01      1.25 o 
  -2  -9   5       13.40       14.38      0.85 o 
  -1  -9   5       39.92       38.46      1.53 o 
  -7  -8   5       28.94       28.59      1.66 o 
  -6  -8   5        2.41        1.92      0.50 o 
  -5  -8   5        3.13        3.33      0.53 o 
  -4  -8   5       11.44        9.64      0.99 o 
  -3  -8   5      153.37      156.15      2.99 o 
  -2  -8   5      120.01      113.71      2.59 o 
  -1  -8   5        0.03        0.18      0.35 o 
   0  -8   5       26.81       27.22      1.10 o 
   1  -8   5        1.99        2.30      0.65 o 
  -8  -7   5       98.48      101.01      3.21 o 
  -7  -7   5        4.23        5.37      0.78 o 
  -6  -7   5       81.74       76.15      2.09 o 
  -5  -7   5      185.60      179.53      3.39 o 
  -4  -7   5        1.32        1.28      0.25 o 
  -3  -7   5       14.34       13.75      0.65 o 
  -2  -7   5      140.44      130.17      2.60 o 
  -1  -7   5       11.79        7.74      0.64 o 
   0  -7   5       86.88       80.77      3.65 o 
   1  -7   5       33.56       33.19      1.73 o 
   2  -7   5       80.26       85.77      2.74 o 
   3  -7   5        6.28        7.31      0.74 o 
  -9  -6   5        4.35        5.98      1.11 o 
  -8  -6   5       10.85       12.17      1.02 o 
  -7  -6   5       16.45       19.97      2.77 o 
  -6  -6   5      108.89      108.21      2.49 o 
  -5  -6   5        1.14        1.59      0.31 o 
  -4  -6   5      409.00      410.40      4.66 o 
  -3  -6   5      230.67      226.15      3.23 o 
  -2  -6   5      151.09      149.64      2.14 o 
  -1  -6   5       74.68       75.48      1.78 o 
   0  -6   5      364.13      356.37      4.24 o 
   1  -6   5        9.14       12.88      0.61 o 
   2  -6   5      130.32      121.91      3.33 o 
   3  -6   5       24.65       27.24      2.02 o 
   4  -6   5        6.39        5.75      1.11 o 
  -9  -5   5       53.90       49.34      2.00 o 
  -8  -5   5       88.12       87.82      2.76 o 
  -7  -5   5        0.34        0.57      0.36 o 
  -6  -5   5        1.56        1.40      0.34 o 
  -5  -5   5      134.25      130.00      2.23 o 
  -4  -5   5      107.95      110.45      3.04 o 
  -3  -5   5       41.98       41.23      0.76 o 
  -2  -5   5      186.35      184.82      2.22 o 
  -1  -5   5       12.35       14.14      0.46 o 
   0  -5   5     1467.94     1432.51     16.55 o 
   1  -5   5       59.31       66.32      1.28 o 
   2  -5   5       10.16       10.77      0.87 o 
   3  -5   5        2.49        2.22      0.71 o 
   4  -5   5        0.03        0.20      0.50 o 
   5  -5   5        5.65        6.46      1.11 o 
  -9  -4   5        0.04       -0.10      0.37 o 
  -8  -4   5       32.16       33.93      4.09 o 
  -7  -4   5       41.65       42.83      1.70 o 
  -6  -4   5       13.35       14.89      0.95 o 
  -5  -4   5       11.66       11.26      0.52 o 
  -4  -4   5      104.31       89.30      1.44 o 
  -3  -4   5       39.62       40.17      0.69 o 
  -2  -4   5        9.28       12.23      0.36 o 
  -1  -4   5       49.36       42.23      0.78 o 
   0  -4   5        4.87        5.65      0.24 o 
   1  -4   5       40.53       45.40      0.80 o 
   2  -4   5     1643.71     1612.95     21.15 o 
   3  -4   5        4.79        8.35      0.63 o 
   4  -4   5        1.35        3.03      0.71 o 
   5  -4   5       30.09       23.51      1.72 o 
   6  -4   5       56.17       61.55      2.93 o 
  -9  -3   5       40.43       42.37      1.75 o 
  -8  -3   5       17.86       20.05      1.61 o 
  -7  -3   5        0.05        0.53      0.35 o 
  -6  -3   5       15.34       15.58      0.95 o 
  -5  -3   5        6.65        7.05      0.38 o 
  -4  -3   5      246.38      233.07      2.88 o 
  -3  -3   5       74.96       69.66      1.39 o 
  -2  -3   5       48.10       64.00      0.84 o 
  -1  -3   5      317.95      311.89      3.09 o 
   0  -3   5       53.08       51.78      0.71 o 
   1  -3   5      122.73      107.25      1.08 o 
   2  -3   5      221.16      209.20      2.78 o 
   3  -3   5        0.26        0.27      0.24 o 
   4  -3   5      194.07      191.42      5.55 o 
   5  -3   5      170.43      162.46      5.05 o 
   6  -3   5      151.38      156.40      5.05 o 
   7  -3   5        8.76        7.97      1.11 o 
  -9  -2   5       19.44       18.55      1.16 o 
  -8  -2   5      128.02      135.33      7.72 o 
  -7  -2   5       15.19       18.72      4.29 o 
  -6  -2   5        0.72        0.40      0.34 o 
  -5  -2   5      101.69      102.29      2.32 o 
  -4  -2   5      106.35       92.85      1.53 o 
  -3  -2   5      255.42      267.98      3.47 o 
  -2  -2   5      574.18      584.46      4.91 o 
  -1  -2   5       48.33       58.70      0.72 o 
   0  -2   5     1151.71     1256.22     10.77 o 
   1  -2   5       96.10       82.76      1.00 o 
   2  -2   5      175.38      176.64      2.34 o 
   3  -2   5       35.81       34.58      0.83 o 
   4  -2   5       64.22       65.89      2.52 o 
   5  -2   5       16.91       14.73      1.11 o 
   6  -2   5       47.21       50.25      2.22 o 
   7  -2   5      133.73      133.80      4.34 o 
   8  -2   5       47.46       52.67      2.52 o 
  -9  -1   5        1.69        2.16      0.54 o 
  -8  -1   5      121.22      112.41      3.07 o 
  -7  -1   5       50.46       57.17      1.91 o 
  -6  -1   5       73.88       77.14      2.18 o 
  -5  -1   5       22.13       20.52      0.72 o 
  -4  -1   5      739.98      765.31      8.12 o 
  -3  -1   5      339.35      354.84      4.88 o 
  -2  -1   5       16.51       18.58      0.36 o 
  -1  -1   5      571.16      558.61      4.42 o 
   0  -1   5      739.70      831.25      7.89 o 
   1  -1   5        0.15        0.46      0.15 o 
   2  -1   5      224.45      227.62      2.54 o 
   3  -1   5        1.15        2.06      0.18 o 
   4  -1   5      201.35      191.91      2.87 o 
   5  -1   5      221.85      208.77      5.55 o 
   6  -1   5       60.45       59.33      2.32 o 
   7  -1   5       75.34       75.07      2.72 o 
   8  -1   5        2.82        2.12      0.61 o 
  -9   0   5       10.48       14.25      1.56 o 
  -8   0   5       20.21       21.99      1.24 o 
  -7   0   5        6.27        4.45      0.63 o 
  -6   0   5       89.81       98.28      2.61 o 
  -5   0   5      295.26      317.39      5.96 o 
  -4   0   5       18.43       19.75      0.48 o 
  -3   0   5      666.95      686.51      7.40 o 
  -2   0   5      507.92      557.38      4.40 o 
  -1   0   5        0.01        0.24      0.07 o 
   0   0   5      282.71      298.17      2.44 o 
   1   0   5       33.95       26.19      0.43 o 
   2   0   5     2044.22     2141.87     52.94 o 
   3   0   5      382.93      414.28      4.81 o 
   4   0   5       83.93       84.99      1.29 o 
   5   0   5      165.37      164.82      3.36 o 
   6   0   5      660.24      661.93     14.93 o 
   7   0   5      136.46      137.73      3.94 o 
   8   0   5       39.63       40.06      1.72 o 
   9   0   5       36.14       37.54      1.82 o 
  -8   1   5        2.52        3.73      0.81 o 
  -7   1   5       35.07       36.79      1.62 o 
  -6   1   5       37.00       34.49      1.45 o 
  -5   1   5      138.19      136.41      2.55 o 
  -4   1   5       79.43       74.61      1.31 o 
  -3   1   5       68.17       92.29      1.13 o 
  -2   1   5       36.03       54.62      0.63 o 
  -1   1   5      242.70      208.94      1.63 o 
   0   1   5        1.09        2.71      0.16 o 
   1   1   5        6.42        4.31      0.14 o 
   2   1   5        9.99        3.63      0.21 o 
   3   1   5       15.88       18.01      0.42 o 
   4   1   5       26.36       36.33      0.65 o 
   5   1   5      873.80      884.49      9.05 o 
   6   1   5       27.03       28.80      0.90 o 
   7   1   5      109.31      115.59      2.47 o 
   8   1   5        1.02        0.91      0.40 o 
   9   1   5       28.31       28.66      1.31 o 
  -8   2   5        9.59       10.90      1.31 o 
  -7   2   5       35.18       32.69      1.92 o 
  -6   2   5       78.23       83.04      3.13 o 
  -5   2   5      100.78      103.96      2.42 o 
  -4   2   5      650.38      640.80      7.52 o 
  -3   2   5      288.35      262.80      2.92 o 
  -2   2   5       24.04       31.57      0.40 o 
  -1   2   5        9.36        5.89      0.17 o 
   0   2   5      112.42      137.06      1.25 o 
   1   2   5       76.38       66.96      0.72 o 
   2   2   5       59.26       81.81      1.17 o 
   3   2   5     1195.56     1248.88     11.58 o 
   4   2   5      356.46      371.45      3.72 o 
   5   2   5      117.95      113.81      1.39 o 
   6   2   5      136.73      139.27      2.06 o 
   7   2   5       76.44       75.52      1.26 o 
   8   2   5       62.08       64.73      1.42 o 
   9   2   5        3.62        5.45      0.50 o 
  10   2   5       56.82       56.81      1.92 o 
  -7   3   5       72.50       71.04      3.33 o 
  -6   3   5        0.01       -0.40      0.40 o 
  -5   3   5      359.58      356.50      6.64 o 
  -4   3   5      274.26      270.02      5.45 o 
  -3   3   5       21.86       16.45      0.44 o 
  -2   3   5      423.72      416.90      3.36 o 
  -1   3   5        3.34       14.49      0.50 o 
   0   3   5      783.89      869.97      6.37 o 
   1   3   5       19.21       19.60      0.31 o 
   2   3   5      191.13      191.93      2.05 o 
   3   3   5       39.17       35.59      0.68 o 
   4   3   5      270.72      268.02      3.00 o 
   5   3   5      737.11      770.55      7.37 o 
   6   3   5      746.08      743.10      7.19 o 
   7   3   5        0.46        0.44      0.17 o 
   8   3   5        1.13        1.69      0.40 o 
   9   3   5        5.88        5.71      0.78 o 
  -7   4   5        1.01        1.31      0.81 o 
  -6   4   5       16.20       14.73      1.61 o 
  -5   4   5       63.96       65.79      3.03 o 
  -4   4   5       90.56       84.68      3.02 o 
  -3   4   5      251.54      243.00      3.36 o 
  -2   4   5       28.26       25.08      0.47 o 
  -1   4   5       93.04       97.52      0.97 o 
   0   4   5       93.16      102.78      1.06 o 
   1   4   5        7.52       13.32      0.28 o 
   2   4   5      906.13      928.67      9.65 o 
   3   4   5      206.04      220.71      2.29 o 
   4   4   5       13.41        9.10      0.37 o 
   5   4   5      165.00      152.57      2.05 o 
   6   4   5      168.22      172.53      2.60 o 
   7   4   5       29.78       30.01      0.70 o 
   8   4   5      118.11      116.08      1.92 o 
   9   4   5        8.97        8.68      0.75 o 
  10   4   5       48.20       48.03      3.03 o 
  -6   5   5       84.28       85.87      4.04 o 
  -5   5   5       23.83       25.73      2.02 o 
  -4   5   5        8.79        8.70      0.70 o 
  -3   5   5        5.77        4.23      0.36 o 
  -2   5   5        0.14        0.65      0.15 o 
  -1   5   5       16.29       13.36      0.37 o 
   0   5   5       47.79       56.69      0.73 o 
   1   5   5      325.57      333.70      3.00 o 
   2   5   5      358.81      380.71      3.59 o 
   3   5   5      238.94      235.08      2.63 o 
   4   5   5      299.96      305.08      3.26 o 
   5   5   5       13.67       11.77      0.48 o 
   6   5   5       58.68       54.70      1.10 o 
   7   5   5        0.93        0.89      0.21 o 
   8   5   5       24.69       24.30      0.75 o 
   9   5   5        3.38        3.32      0.35 o 
  10   5   5       93.11       92.43      3.80 o 
  -5   6   5        8.56        7.97      1.41 o 
  -4   6   5      211.43      216.85      4.68 o 
  -3   6   5       59.14       63.91      1.39 o 
  -2   6   5      124.95      125.97      2.33 o 
  -1   6   5       13.84       12.51      0.48 o 
   0   6   5       11.97       21.06      0.51 o 
   1   6   5        0.02        0.03      0.15 o 
   2   6   5      270.16      278.20      2.80 o 
   3   6   5      218.28      208.29      2.63 o 
   4   6   5       22.33       18.62      1.35 o 
   5   6   5      127.16      123.12      2.15 o 
   6   6   5       11.19        9.95      0.50 o 
   7   6   5       61.90       63.29      1.31 o 
   8   6   5        7.59        7.96      0.52 o 
   9   6   5        0.07        0.47      0.42 o 
  10   6   5        4.80        4.87      0.49 o 
  -4   7   5       31.83       36.33      2.12 o 
  -3   7   5       27.07       22.70      1.61 o 
  -2   7   5       59.42       66.43      3.08 o 
  -1   7   5      243.89      247.54      3.96 o 
   0   7   5      217.44      222.22      2.79 o 
   1   7   5        4.04        3.35      0.25 o 
   2   7   5        7.01        9.10      0.37 o 
   3   7   5       74.80       65.34      1.14 o 
   4   7   5        0.22        0.07      0.20 o 
   5   7   5        6.69        7.23      0.53 o 
   6   7   5      101.79       96.60      1.77 o 
   7   7   5        0.79        0.31      0.25 o 
   8   7   5       59.62       54.93      2.13 o 
   9   7   5       30.80       31.88      1.19 o 
  -3   8   5        5.53        4.64      0.91 o 
  -2   8   5       40.80       39.95      1.42 o 
  -1   8   5       43.45       40.97      2.47 o 
   0   8   5       23.84       24.07      0.78 o 
   1   8   5      278.92      287.63      3.98 o 
   2   8   5      203.92      215.38      3.02 o 
   3   8   5       25.65       28.95      0.87 o 
   4   8   5      125.68      120.86      2.02 o 
   5   8   5       10.90       10.57      0.67 o 
   6   8   5       71.69       67.80      1.67 o 
   7   8   5       14.17       12.86      0.82 o 
   8   8   5       60.52       58.51      1.78 o 
   9   8   5        0.70        0.78      0.37 o 
  -1   9   5       34.10       35.33      1.59 o 
   0   9   5       41.75       36.82      1.03 o 
   1   9   5       46.27       43.38      1.43 o 
   2   9   5        1.90        2.66      0.39 o 
   3   9   5      156.61      155.59      2.45 o 
   4   9   5        7.68        6.30      0.58 o 
   5   9   5       80.47       86.49      2.28 o 
   6   9   5       77.06       72.40      2.68 o 
   7   9   5       57.64       54.32      2.13 o 
   8   9   5        0.92        0.53      0.38 o 
   1  10   5       33.41       40.01      1.33 o 
   2  10   5        4.08        3.55      0.69 o 
   3  10   5       19.81       20.29      1.32 o 
   4  10   5        2.79        3.46      0.52 o 
   5  10   5        0.01       -0.08      0.38 o 
   6  10   5       35.32       37.64      1.55 o 
   7  10   5       31.16       30.20      2.52 o 
  -7  -8   6      111.20      118.11      3.65 o 
  -6  -8   6        2.32        2.93      0.81 o 
  -5  -8   6        7.75        6.82      0.69 o 
  -4  -8   6        7.54        6.00      0.86 o 
  -3  -8   6        9.50        9.42      0.94 o 
  -2  -8   6       67.48       64.02      1.79 o 
  -1  -8   6       14.77       18.15      0.93 o 
   0  -8   6        5.99        4.95      0.79 o 
  -8  -7   6       55.47       54.58      3.03 o 
  -7  -7   6       19.58       16.32      1.97 o 
  -6  -7   6       18.10       17.17      0.99 o 
  -5  -7   6      153.50      157.34      3.15 o 
  -4  -7   6      126.81      127.91      2.27 o 
  -3  -7   6      105.44      108.85      2.31 o 
  -2  -7   6       36.25       33.56      1.21 o 
  -1  -7   6       23.77       28.50      2.22 o 
   0  -7   6       51.00       43.37      1.36 o 
   1  -7   6       18.30       19.99      0.82 o 
   2  -7   6       13.84       17.14      1.66 o 
  -8  -6   6        3.76        4.79      0.78 o 
  -7  -6   6       47.13       46.72      1.98 o 
  -6  -6   6       62.02       60.31      2.20 o 
  -5  -6   6        1.15        1.18      0.33 o 
  -4  -6   6       52.17       50.98      1.40 o 
  -3  -6   6       79.68       73.16      1.48 o 
  -2  -6   6      733.87      733.11      9.06 o 
  -1  -6   6       71.95       76.83      1.85 o 
   0  -6   6       72.46       65.68      1.35 o 
   1  -6   6       77.15       77.37      1.70 o 
   2  -6   6        2.65        2.22      0.53 o 
   3  -6   6        1.35        1.92      0.81 o 
   4  -6   6       63.96       69.02      3.53 o 
  -9  -5   6        9.44       11.47      1.16 o 
  -8  -5   6        1.19        1.60      0.52 o 
  -7  -5   6        0.58        0.35      0.41 o 
  -6  -5   6       11.64       11.28      1.51 o 
  -5  -5   6        2.68        2.58      0.34 o 
  -4  -5   6       38.15       36.41      0.75 o 
  -3  -5   6      105.28       95.65      1.36 o 
  -2  -5   6       95.05       90.57      1.35 o 
  -1  -5   6       11.81       11.30      0.51 o 
   0  -5   6      273.44      266.91      3.60 o 
   1  -5   6        9.45       11.76      0.61 o 
   2  -5   6        0.01        0.89      0.35 o 
   3  -5   6       98.10       98.68      3.94 o 
   4  -5   6        2.43        2.12      0.81 o 
   5  -5   6       39.39       45.71      2.72 o 
  -9  -4   6       16.21       16.47      1.15 o 
  -8  -4   6       41.87       46.81      1.88 o 
  -7  -4   6       21.17       21.99      1.27 o 
  -6  -4   6        3.03        2.52      0.50 o 
  -5  -4   6       36.96       38.49      0.99 o 
  -4  -4   6        0.43        0.36      0.14 o 
  -3  -4   6      154.89      154.70      1.85 o 
  -2  -4   6      423.65      411.67      3.96 o 
  -1  -4   6        4.91        4.13      0.27 o 
   0  -4   6       69.95       70.25      1.17 o 
   1  -4   6       11.03       11.56      0.59 o 
   2  -4   6        2.59        2.65      0.35 o 
   3  -4   6        2.10        1.60      0.39 o 
   4  -4   6      163.26      171.34      5.55 o 
   5  -4   6       28.99       29.77      2.02 o 
   6  -4   6        8.26        8.88      1.21 o 
  -9  -3   6       11.55       12.00      1.41 o 
  -8  -3   6        1.47        1.98      0.55 o 
  -7  -3   6       82.67       80.12      2.44 o 
  -6  -3   6       90.88       93.02      2.63 o 
  -5  -3   6        1.74        1.71      0.33 o 
  -4  -3   6      351.01      354.50      4.18 o 
  -3  -3   6      185.64      177.55      1.89 o 
  -2  -3   6       43.38       48.41      0.74 o 
  -1  -3   6       61.79       64.41      0.96 o 
   0  -3   6       11.84       14.58      0.57 o 
   1  -3   6       61.53       65.22      1.05 o 
   2  -3   6      118.79      114.13      1.79 o 
   3  -3   6        4.63        6.64      1.21 o 
   4  -3   6        1.36        0.91      0.50 o 
   5  -3   6       61.63       66.19      2.83 o 
   6  -3   6       47.31       49.14      2.52 o 
   7  -3   6        3.47        2.32      0.81 o 
  -9  -2   6       16.57       16.74      1.16 o 
  -8  -2   6       28.93       30.46      1.48 o 
  -7  -2   6       20.92       20.37      2.77 o 
  -6  -2   6       41.21       44.31      1.62 o 
  -5  -2   6      183.25      186.49      3.60 o 
  -4  -2   6       16.76       15.50      0.48 o 
  -3  -2   6      217.22      192.38      1.83 o 
  -2  -2   6     1118.74     1130.21      9.24 o 
  -1  -2   6        0.62        0.43      0.27 o 
   0  -2   6       22.77       23.26      0.44 o 
   1  -2   6       18.54       15.74      0.33 o 
   2  -2   6       36.37       37.60      0.80 o 
   3  -2   6      385.96      376.19      5.49 o 
   4  -2   6      740.47      716.73     16.75 o 
   5  -2   6      121.05      122.40      4.04 o 
   6  -2   6        0.50       -0.20      0.40 o 
   7  -2   6        8.33        5.75      0.91 o 
  -9  -1   6        7.37        6.64      0.81 o 
  -8  -1   6        0.01        0.15      0.35 o 
  -7  -1   6       75.63       83.02      3.58 o 
  -6  -1   6      105.03      108.95      2.84 o 
  -5  -1   6       18.17       13.81      0.62 o 
  -4  -1   6      254.17      258.27      3.48 o 
  -3  -1   6        0.65        0.55      0.12 o 
  -2  -1   6      170.60      156.90      1.55 o 
  -1  -1   6       17.28       26.54      0.50 o 
   0  -1   6      259.59      278.87      2.48 o 
   1  -1   6      261.40      297.45      3.27 o 
   2  -1   6      190.41      174.27      2.33 o 
   3  -1   6       52.50       51.12      1.56 o 
   4  -1   6        0.57        0.86      0.29 o 
   5  -1   6      614.35      634.79     14.73 o 
   6  -1   6       26.16       25.13      1.41 o 
   7  -1   6      136.18      135.41      4.24 o 
   8  -1   6        0.13       -0.40      0.40 o 
  -8   0   6        5.89        4.28      0.96 o 
  -7   0   6       15.99       16.02      1.36 o 
  -6   0   6       43.88       47.68      1.70 o 
  -5   0   6       40.29       48.28      1.23 o 
  -4   0   6       12.70        9.20      0.44 o 
  -3   0   6      229.31      206.29      2.47 o 
  -2   0   6      340.10      358.64      3.13 o 
  -1   0   6      470.82      518.28      3.93 o 
   0   0   6      472.00      555.82      4.16 o 
   1   0   6        0.71        1.21      0.13 o 
   2   0   6      240.72      232.95      2.62 o 
   3   0   6      565.44      595.60      7.00 o 
   4   0   6      471.90      466.38      6.38 o 
   5   0   6       46.30       46.99      1.35 o 
   6   0   6      200.45      203.63      5.35 o 
   7   0   6      247.77      250.65      6.46 o 
   8   0   6       84.57       85.26      2.93 o 
   9   0   6       30.42       32.79      1.72 o 
  -8   1   6       21.30       24.92      1.72 o 
  -7   1   6      140.32      132.28      3.57 o 
  -6   1   6       14.56       13.21      2.02 o 
  -5   1   6      152.21      142.77      2.67 o 
  -4   1   6        1.52        2.29      0.24 o 
  -3   1   6       70.82       73.56      1.11 o 
  -2   1   6      164.84      163.41      1.49 o 
  -1   1   6        1.78        0.86      0.11 o 
   0   1   6      305.50      329.98      2.45 o 
   1   1   6     2250.56     2373.03     21.96 o 
   2   1   6      210.93      248.33      2.57 o 
   3   1   6       49.38       61.18      1.01 o 
   4   1   6      580.01      596.84      7.12 o 
   5   1   6        0.13        0.34      0.14 o 
   6   1   6       14.01       11.84      0.55 o 
   7   1   6       11.24       10.90      0.81 o 
   8   1   6      132.22      123.10      3.53 o 
   9   1   6      111.63      112.71      3.43 o 
  -8   2   6        2.27        1.92      0.81 o 
  -7   2   6       49.62       51.56      2.52 o 
  -6   2   6      160.37      159.23      5.05 o 
  -5   2   6       16.14       17.32      0.89 o 
  -4   2   6      223.64      214.48      2.91 o 
  -3   2   6      160.97      151.15      1.71 o 
  -2   2   6      265.63      271.73      3.04 o 
  -1   2   6       25.49       30.80      0.54 o 
   0   2   6        0.23        0.10      0.07 o 
   1   2   6       54.97       62.51      0.91 o 
   2   2   6      438.20      439.41      4.32 o 
   3   2   6     2406.55     2426.33     27.80 o 
   4   2   6       27.55       28.04      0.60 o 
   5   2   6       29.81       27.61      1.25 o 
   6   2   6        7.28        7.80      0.41 o 
   7   2   6      152.64      151.19      2.35 o 
   8   2   6      184.22      190.00      4.74 o 
   9   2   6        0.66        0.71      0.40 o 
  -7   3   6       32.03       35.72      2.32 o 
  -6   3   6       25.03       26.94      1.82 o 
  -5   3   6       91.18       91.44      4.24 o 
  -4   3   6        0.17       -0.11      0.21 o 
  -3   3   6      131.03      132.23      1.71 o 
  -2   3   6      278.92      284.00      2.28 o 
  -1   3   6        4.69        5.49      0.20 o 
   0   3   6       73.25       75.74      0.88 o 
   1   3   6      163.09      172.36      1.53 o 
   2   3   6        9.24       10.28      0.31 o 
   3   3   6        2.04        6.86      0.39 o 
   4   3   6      726.25      778.00      9.11 o 
   5   3   6       43.90       55.12      0.99 o 
   6   3   6       86.92       80.77      1.46 o 
   7   3   6       83.83       83.72      1.52 o 
   8   3   6       14.91       14.60      0.64 o 
   9   3   6       76.07       74.11      2.37 o 
  10   3   6      117.35      110.89      2.93 o 
  -6   4   6       32.37       29.67      2.12 o 
  -5   4   6        0.02       -0.40      0.50 o 
  -4   4   6       45.98       50.12      1.62 o 
  -3   4   6        0.52        0.69      0.21 o 
  -2   4   6       98.97       99.06      1.20 o 
  -1   4   6       64.47       58.45      0.78 o 
   0   4   6      146.20      146.68      1.42 o 
   1   4   6       43.45       36.70      0.51 o 
   2   4   6      469.56      462.37      5.07 o 
   3   4   6       49.83       50.09      0.92 o 
   4   4   6       37.46       35.76      0.62 o 
   5   4   6       29.31       31.52      0.74 o 
   6   4   6       26.32       23.72      0.71 o 
   7   4   6       16.50       13.52      1.11 o 
   8   4   6      149.12      149.26      2.97 o 
   9   4   6      163.64      162.72      4.44 o 
  10   4   6        0.52        1.72      0.91 o 
  -6   5   6      117.46      120.88      4.94 o 
  -5   5   6        1.94        2.52      0.91 o 
  -4   5   6       36.43       39.49      1.82 o 
  -3   5   6       44.81       44.07      1.90 o 
  -2   5   6       28.78       28.75      0.90 o 
  -1   5   6        0.16        0.37      0.11 o 
   0   5   6       15.89       18.44      0.44 o 
   1   5   6      188.13      160.44      1.75 o 
   2   5   6       78.66       70.57      1.01 o 
   3   5   6      389.36      382.68      4.44 o 
   4   5   6       55.51       58.59      1.89 o 
   5   5   6      167.59      157.74      2.23 o 
   6   5   6        1.91        1.25      0.26 o 
   7   5   6       18.67       17.78      0.66 o 
   8   5   6       22.12       21.64      0.75 o 
   9   5   6        0.28        0.26      0.24 o 
  10   5   6       67.79       66.85      1.89 o 
  -5   6   6       17.83       21.09      2.02 o 
  -4   6   6       26.10       24.86      1.28 o 
  -3   6   6       91.33       91.07      1.80 o 
  -2   6   6      107.52      109.13      2.49 o 
  -1   6   6       46.10       37.50      1.20 o 
   0   6   6       10.55       10.75      0.36 o 
   1   6   6       46.38       49.70      0.80 o 
   2   6   6       98.99       90.77      1.20 o 
   3   6   6        0.62        1.86      0.47 o 
   4   6   6      290.64      280.26      5.14 o 
   5   6   6       34.87       37.61      1.16 o 
   6   6   6      255.03      247.32      3.66 o 
   7   6   6       74.28       71.91      1.69 o 
   8   6   6       91.19       94.81      2.14 o 
   9   6   6        2.72        3.45      0.46 o 
  10   6   6        0.90        0.86      0.60 o 
  -4   7   6       27.28       24.32      1.72 o 
  -3   7   6       15.13       16.85      1.41 o 
  -2   7   6        1.39        1.35      0.39 o 
  -1   7   6       59.54       58.43      2.19 o 
   0   7   6       39.70       42.32      1.18 o 
   1   7   6       20.23       12.77      0.43 o 
   2   7   6      308.87      288.16      2.98 o 
   3   7   6       23.08       27.01      0.71 o 
   4   7   6       16.72       15.94      0.62 o 
   5   7   6       58.10       56.44      1.39 o 
   6   7   6       36.40       33.89      1.08 o 
   7   7   6        9.38       10.28      0.92 o 
   8   7   6      207.65      205.19      3.83 o 
   9   7   6        8.50        8.63      0.68 o 
  -2   8   6       64.25       62.29      1.67 o 
  -1   8   6       11.23       12.43      0.80 o 
   0   8   6        0.59       -0.10      0.28 o 
   1   8   6       78.57       79.94      1.60 o 
   2   8   6        0.04       -0.03      0.19 o 
   3   8   6       65.68       71.68      2.38 o 
   4   8   6      267.53      254.72      3.93 o 
   5   8   6       78.94       78.48      1.81 o 
   6   8   6        5.48        5.61      0.75 o 
   7   8   6       33.33       32.20      1.67 o 
   8   8   6       79.34       77.44      2.53 o 
   9   8   6        0.08        0.10      0.37 o 
  -1   9   6       57.08       58.66      1.53 o 
   0   9   6       48.55       46.06      1.64 o 
   1   9   6       29.35       28.09      1.32 o 
   2   9   6       67.42       66.60      1.44 o 
   3   9   6        3.59        5.88      0.50 o 
   4   9   6       16.57       19.15      1.07 o 
   5   9   6       41.94       40.59      1.51 o 
   6   9   6        2.13        3.35      0.66 o 
   7   9   6       42.99       44.53      2.41 o 
   8   9   6        0.06        0.28      0.37 o 
   2  10   6       19.94       19.24      1.28 o 
   3  10   6      159.29      158.26      4.01 o 
   4  10   6       12.74       11.87      0.96 o 
   5  10   6       15.21       11.63      0.91 o 
   6  10   6        0.04       -0.07      0.34 o 
  -5  -8   7        1.93        1.21      0.64 o 
  -4  -8   7       84.50       83.61      2.84 o 
  -3  -8   7        0.03       -0.04      0.31 o 
  -2  -8   7       20.74       19.56      1.00 o 
  -1  -8   7       47.66       44.12      1.49 o 
  -7  -7   7        1.04        1.06      0.53 o 
  -6  -7   7       52.68       54.32      2.22 o 
  -5  -7   7       26.75       24.68      1.03 o 
  -4  -7   7      114.84      112.02      3.09 o 
  -3  -7   7       30.91       34.65      1.34 o 
  -2  -7   7       71.60       66.53      1.79 o 
  -1  -7   7        2.12        2.09      0.58 o 
   0  -7   7       19.26       22.60      1.02 o 
   1  -7   7        0.10        0.05      0.43 o 
   2  -7   7       13.24       12.71      1.41 o 
  -8  -6   7       14.93       14.46      1.21 o 
  -7  -6   7       62.07       60.80      3.94 o 
  -6  -6   7        3.75        3.56      1.21 o 
  -5  -6   7       25.93       27.09      1.01 o 
  -4  -6   7       58.26       59.86      1.26 o 
  -3  -6   7       31.48       29.75      1.05 o 
  -2  -6   7       79.42       74.50      1.84 o 
  -1  -6   7       17.12       16.63      0.85 o 
   0  -6   7        6.49        7.11      0.61 o 
   1  -6   7        4.08        5.48      0.61 o 
   2  -6   7       52.30       53.54      1.95 o 
   3  -6   7       15.10       16.25      1.72 o 
  -8  -5   7       13.90       11.90      2.17 o 
  -7  -5   7       11.89       12.77      1.10 o 
  -6  -5   7       28.43       31.37      1.55 o 
  -5  -5   7       13.13       11.71      0.64 o 
  -4  -5   7       98.21       98.47      1.58 o 
  -3  -5   7       96.74       99.89      1.57 o 
  -2  -5   7        3.02        3.52      0.43 o 
  -1  -5   7       16.61       13.73      0.67 o 
   0  -5   7        1.75        2.22      0.39 o 
   1  -5   7       15.42       16.29      0.72 o 
   2  -5   7      107.97      117.31      2.99 o 
   3  -5   7       30.42       26.84      1.92 o 
   4  -5   7        4.75        4.04      1.01 o 
  -8  -4   7       39.45       40.91      1.79 o 
  -7  -4   7       21.38       18.48      1.19 o 
  -6  -4   7       75.11       72.55      1.82 o 
  -5  -4   7        3.11        3.44      0.37 o 
  -4  -4   7        2.44        2.42      0.33 o 
  -3  -4   7       73.42       68.59      1.43 o 
  -2  -4   7      148.37      141.94      1.97 o 
  -1  -4   7       28.29       26.61      0.70 o 
   0  -4   7      227.50      227.88      2.84 o 
   1  -4   7        1.06        1.04      0.23 o 
   2  -4   7       19.79       20.44      0.83 o 
   3  -4   7      123.55      120.58      4.34 o 
   4  -4   7       68.24       69.12      3.13 o 
   5  -4   7        5.77        7.06      1.11 o 
   6  -4   7       16.69       17.66      1.72 o 
  -9  -3   7        6.04        5.75      0.80 o 
  -8  -3   7       27.77       24.28      1.39 o 
  -7  -3   7       68.09       74.75      2.43 o 
  -6  -3   7       70.02       74.60      2.39 o 
  -5  -3   7       12.38       11.26      1.01 o 
  -4  -3   7      297.06      288.29      3.13 o 
  -3  -3   7       63.91       62.33      0.92 o 
  -2  -3   7       57.32       53.23      0.88 o 
  -1  -3   7        0.71        1.88      0.20 o 
   0  -3   7      176.36      159.77      2.08 o 
   1  -3   7      135.15      133.72      1.81 o 
   2  -3   7      436.71      424.20      5.32 o 
   3  -3   7        7.20        6.15      0.56 o 
   4  -3   7        3.10        2.32      0.71 o 
   5  -3   7       38.53       36.02      2.12 o 
   6  -3   7        0.00        0.20      0.50 o 
  -9  -2   7       11.05       11.30      1.06 o 
  -8  -2   7       15.91       15.99      1.87 o 
  -7  -2   7        0.73        0.34      0.35 o 
  -6  -2   7      195.26      200.08      4.55 o 
  -5  -2   7        0.65        0.51      0.31 o 
  -4  -2   7        0.69        1.01      0.15 o 
  -3  -2   7      528.49      526.95      5.26 o 
  -2  -2   7       38.42       38.49      0.69 o 
  -1  -2   7       42.21       46.43      0.78 o 
   0  -2   7       94.55       86.33      1.00 o 
   1  -2   7      149.17      154.77      1.97 o 
   2  -2   7      520.62      492.55      5.97 o 
   3  -2   7     1116.92     1096.00     14.67 o 
   4  -2   7        7.48        4.74      0.81 o 
   5  -2   7        1.82        1.82      0.61 o 
   6  -2   7       48.59       46.21      2.32 o 
   7  -2   7        0.28        0.20      0.50 o 
  -8  -1   7       10.86       10.96      0.97 o 
  -7  -1   7       66.70       64.55      2.22 o 
  -6  -1   7        8.32        8.33      0.78 o 
  -5  -1   7       36.52       36.28      1.10 o 
  -4  -1   7      219.84      228.17      3.23 o 
  -3  -1   7      675.18      680.65      6.62 o 
  -2  -1   7       26.95       34.99      0.56 o 
  -1  -1   7      783.56      788.91      7.07 o 
   0  -1   7       71.56       79.67      0.92 o 
   1  -1   7       92.22       92.86      1.31 o 
   2  -1   7      143.77      138.04      3.12 o 
   3  -1   7      148.04      162.96      2.70 o 
   4  -1   7      231.27      233.65      4.50 o 
   5  -1   7      393.26      377.08      9.49 o 
   6  -1   7      184.45      182.94      5.35 o 
   7  -1   7       16.05       16.35      1.31 o 
   8  -1   7       35.41       36.22      2.02 o 
  -8   0   7       12.26       12.26      1.06 o 
  -7   0   7       56.71       59.17      2.17 o 
  -6   0   7       47.64       44.95      1.71 o 
  -5   0   7        6.28        9.02      0.77 o 
  -4   0   7       59.73       52.02      1.11 o 
  -3   0   7      153.73      156.39      1.81 o 
  -2   0   7        3.52        3.08      0.19 o 
  -1   0   7      310.11      322.92      2.59 o 
   0   0   7       14.79       23.92      0.37 o 
   1   0   7      144.01      149.40      1.68 o 
   2   0   7      297.34      309.84      3.88 o 
   3   0   7      543.68      546.82      7.92 o 
   4   0   7      206.11      206.22      2.75 o 
   5   0   7        6.71        7.21      0.60 o 
   6   0   7       43.96       41.67      1.82 o 
   7   0   7        9.38        7.37      0.81 o 
   8   0   7       58.31       56.91      2.32 o 
  -8   1   7       47.43       43.69      2.42 o 
  -7   1   7        7.54        7.69      0.87 o 
  -6   1   7       65.61       71.09      2.31 o 
  -5   1   7       78.53       80.57      1.84 o 
  -4   1   7       23.20       21.74      0.63 o 
  -3   1   7      216.98      197.10      1.88 o 
  -2   1   7       13.78       11.05      0.28 o 
  -1   1   7      486.44      514.42      4.18 o 
   0   1   7       91.88       96.69      0.93 o 
   1   1   7       53.55       49.05      0.76 o 
   2   1   7       67.51       66.92      1.45 o 
   3   1   7      361.04      364.13      4.09 o 
   4   1   7      110.00      111.12      1.79 o 
   5   1   7       15.92       19.02      0.71 o 
   6   1   7      628.88      627.22     10.57 o 
   7   1   7        8.82        9.69      0.81 o 
   8   1   7       11.16       11.50      0.91 o 
   9   1   7        0.04       -0.30      0.30 o 
  -7   2   7      166.02      168.71      5.55 o 
  -6   2   7       88.45       90.11      3.53 o 
  -5   2   7       18.91       18.79      0.78 o 
  -4   2   7      142.10      139.30      2.14 o 
  -3   2   7        7.91       11.72      0.35 o 
  -2   2   7       91.25       97.21      1.01 o 
  -1   2   7       72.96       74.16      0.88 o 
   0   2   7        8.11        8.00      0.23 o 
   1   2   7       43.48       59.71      0.77 o 
   2   2   7      480.60      509.68      5.49 o 
   3   2   7       68.88       74.71      1.14 o 
   4   2   7       56.58       51.01      1.32 o 
   5   2   7      154.47      152.87      2.31 o 
   6   2   7        0.21        0.11      0.31 o 
   7   2   7       49.12       50.09      1.31 o 
   8   2   7      220.19      218.36      5.55 o 
   9   2   7        0.14        0.40      0.40 o 
  -7   3   7       14.36       15.34      1.61 o 
  -6   3   7       73.37       70.53      3.23 o 
  -5   3   7       81.01       81.63      3.33 o 
  -4   3   7       16.74       16.72      0.62 o 
  -3   3   7      231.15      232.09      2.77 o 
  -2   3   7       38.63       37.48      0.89 o 
  -1   3   7        0.99        0.33      0.11 o 
   0   3   7       62.08       61.05      0.75 o 
   1   3   7       12.26       10.18      0.33 o 
   2   3   7       42.04       39.81      0.89 o 
   3   3   7      444.58      437.37      9.55 o 
   4   3   7        3.09        4.59      0.31 o 
   5   3   7        4.16        4.93      0.75 o 
   6   3   7       68.10       65.45      1.32 o 
   7   3   7       43.41       45.23      1.35 o 
   8   3   7        5.86        6.38      0.49 o 
   9   3   7       32.88       35.73      1.23 o 
  -6   4   7       14.21       12.81      1.61 o 
  -5   4   7        0.02       -0.50      0.50 o 
  -4   4   7        3.06        2.97      0.40 o 
  -3   4   7        6.92        7.03      0.45 o 
  -2   4   7       91.10       97.19      1.31 o 
  -1   4   7      283.20      284.84      2.64 o 
   0   4   7        0.93        1.33      0.14 o 
   1   4   7      177.70      171.70      1.68 o 
   2   4   7       46.81       51.16      0.93 o 
   3   4   7        5.07        4.69      0.33 o 
   4   4   7      384.58      360.76      4.68 o 
   5   4   7        0.34        0.67      0.20 o 
   6   4   7       52.17       48.10      1.11 o 
   7   4   7        0.09       -0.13      0.21 o 
   8   4   7       42.38       40.93      1.97 o 
   9   4   7       48.48       50.32      1.43 o 
  -5   5   7       30.36       28.96      2.22 o 
  -4   5   7       15.92       17.78      1.04 o 
  -3   5   7       13.53       11.86      0.54 o 
  -2   5   7       17.27       15.14      0.52 o 
  -1   5   7       25.35       22.48      0.51 o 
   0   5   7      264.53      253.21      2.59 o 
   1   5   7        9.79        8.66      0.31 o 
   2   5   7      304.21      289.09      3.07 o 
   3   5   7      534.04      520.78      5.86 o 
   4   5   7      180.29      172.92      2.68 o 
   5   5   7       28.48       27.98      0.86 o 
   6   5   7      220.83      226.29      3.36 o 
   7   5   7      104.81      102.06      1.92 o 
   8   5   7        5.66        5.49      0.44 o 
   9   5   7        2.33        3.70      0.44 o 
  -4   6   7        4.59        3.53      0.81 o 
  -3   6   7      186.92      194.89      4.25 o 
  -2   6   7       55.60       61.65      2.02 o 
  -1   6   7       71.08       63.47      3.38 o 
   0   6   7       65.60       59.89      1.09 o 
   1   6   7       10.19        7.50      0.32 o 
   2   6   7      180.85      168.63      2.03 o 
   3   6   7      211.73      202.09      2.74 o 
   4   6   7      267.92      253.87      3.77 o 
   5   6   7        1.40        1.78      0.31 o 
   6   6   7      113.75      110.76      2.36 o 
   7   6   7        6.98        6.69      0.73 o 
   8   6   7      153.94      154.88      4.04 o 
   9   6   7      109.24      111.08      2.45 o 
  -3   7   7       10.32       10.37      1.66 o 
  -2   7   7       17.65       15.89      0.91 o 
  -1   7   7       99.04      103.84      2.53 o 
   0   7   7       94.26       85.78      1.87 o 
   1   7   7       46.93       53.35      1.01 o 
   2   7   7      191.17      187.42      2.29 o 
   3   7   7        4.32        3.64      0.33 o 
   4   7   7        4.47        3.69      0.37 o 
   5   7   7       10.28       10.74      0.64 o 
   6   7   7       75.34       74.51      1.71 o 
   7   7   7      100.15       97.53      2.32 o 
   8   7   7       18.63       18.00      0.96 o 
   9   7   7       20.21       21.90      1.05 o 
  -2   8   7       66.32       67.64      1.66 o 
  -1   8   7       16.09       17.14      1.21 o 
   0   8   7       37.27       33.47      1.13 o 
   1   8   7       13.93       17.06      0.71 o 
   2   8   7        0.94        2.80      0.30 o 
   3   8   7      360.63      353.61      5.19 o 
   4   8   7        0.06        0.23      0.27 o 
   5   8   7        7.40        6.91      0.70 o 
   6   8   7        1.47        1.56      0.56 o 
   7   8   7        4.36        4.45      0.69 o 
   8   8   7       32.87       29.97      1.27 o 
   0   9   7        9.71       10.18      0.82 o 
   1   9   7       31.62       31.01      1.11 o 
   2   9   7       35.86       36.28      1.10 o 
   3   9   7       18.94       16.67      0.87 o 
   4   9   7       22.31       25.82      1.42 o 
   5   9   7       43.32       43.07      1.58 o 
   6   9   7       35.86       33.35      1.46 o 
   7   9   7       15.03       15.14      1.01 o 
   2  10   7       79.81       89.24      2.76 o 
   3  10   7       49.93       49.24      1.98 o 
   4  10   7        0.00       -0.27      0.35 o 
   5  10   7       10.11        8.69      0.81 o 
   6  10   7        7.67       10.55      1.10 o 
  -3  -8   8        0.48        0.05      0.38 o 
  -6  -7   8       48.07       51.99      2.30 o 
  -5  -7   8        0.61        0.29      0.63 o 
  -4  -7   8       90.44       96.15      2.21 o 
  -3  -7   8       56.34       56.60      1.61 o 
  -2  -7   8       12.96       12.71      0.81 o 
  -1  -7   8        1.02        1.08      0.58 o 
   0  -7   8       15.15       14.43      0.83 o 
   1  -7   8        1.80        1.11      0.71 o 
  -7  -6   8        7.33        9.42      1.08 o 
  -6  -6   8        2.16        3.06      0.73 o 
  -5  -6   8       45.49       46.60      1.58 o 
  -4  -6   8        0.02        0.85      1.18 o 
  -3  -6   8       16.73       16.18      1.60 o 
  -2  -6   8      158.52      162.09      3.13 o 
  -1  -6   8        0.52        0.65      0.37 o 
   0  -6   8       39.76       40.05      1.46 o 
   1  -6   8        5.44        4.74      0.91 o 
   2  -6   8        0.26       -0.35      0.39 o 
   3  -6   8        1.50        1.61      0.81 o 
  -8  -5   8       37.39       36.85      2.47 o 
  -7  -5   8        9.81       10.19      2.88 o 
  -6  -5   8       15.87       13.86      1.16 o 
  -5  -5   8        2.52        2.61      0.47 o 
  -4  -5   8      180.61      181.50      2.52 o 
  -3  -5   8        1.98        2.16      0.42 o 
  -2  -5   8       11.78       10.69      0.68 o 
  -1  -5   8        1.06        1.10      0.46 o 
   0  -5   8       43.10       42.11      1.46 o 
   1  -5   8       39.34       41.13      1.41 o 
   2  -5   8      148.96      162.15      4.29 o 
   3  -5   8        3.48        4.14      1.01 o 
   4  -5   8        2.50        4.94      1.11 o 
  -8  -4   8       52.24       51.67      2.17 o 
  -7  -4   8       26.34       25.63      1.87 o 
  -6  -4   8      199.88      200.34      4.77 o 
  -5  -4   8       29.14       29.91      1.19 o 
  -4  -4   8      171.36      178.85      2.45 o 
  -3  -4   8        0.46        0.63      0.21 o 
  -2  -4   8      452.26      439.02     10.61 o 
  -1  -4   8      238.29      235.06      3.77 o 
   0  -4   8       13.99       15.08      0.57 o 
   1  -4   8       41.19       40.46      0.97 o 
   2  -4   8       13.98       15.67      0.96 o 
   3  -4   8       69.02       70.73      3.23 o 
   4  -4   8       78.61       82.64      3.63 o 
   5  -4   8      115.63      120.48      4.64 o 
  -8  -3   8       37.11       36.52      1.73 o 
  -7  -3   8        2.43        1.82      0.58 o 
  -6  -3   8       80.38       77.23      2.46 o 
  -5  -3   8      318.20      313.47      5.89 o 
  -4  -3   8      174.94      176.78      2.35 o 
  -3  -3   8        1.69        2.08      0.21 o 
  -2  -3   8      126.58      128.09      1.69 o 
  -1  -3   8       59.55       62.01      1.24 o 
   0  -3   8      289.18      279.11      3.05 o 
   1  -3   8      917.78      877.88      9.18 o 
   2  -3   8        4.68        5.72      0.61 o 
   3  -3   8       19.53       19.65      1.03 o 
   4  -3   8       57.15       57.72      2.72 o 
   5  -3   8       15.32       17.36      1.51 o 
   6  -3   8        3.05        2.52      0.81 o 
  -8  -2   8        1.78        1.32      0.81 o 
  -7  -2   8       94.19       97.60      2.91 o 
  -6  -2   8      108.59      116.02      2.48 o 
  -5  -2   8       10.16        8.62      0.52 o 
  -4  -2   8       15.62       17.83      0.65 o 
  -3  -2   8      160.30      157.62      1.93 o 
  -2  -2   8       49.66       48.49      0.87 o 
  -1  -2   8      171.42      177.07      1.95 o 
   0  -2   8       12.86       12.48      0.40 o 
   1  -2   8       20.56       16.20      0.50 o 
   2  -2   8       47.36       46.61      1.04 o 
   3  -2   8      433.11      414.82      6.11 o 
   4  -2   8       14.38       14.03      1.31 o 
   5  -2   8       29.83       28.05      1.82 o 
   6  -2   8        1.88        1.51      0.71 o 
   7  -2   8        8.09        9.49      1.21 o 
  -8  -1   8        9.13       10.72      0.98 o 
  -7  -1   8        4.90        4.75      0.69 o 
  -6  -1   8       13.05       12.81      0.73 o 
  -5  -1   8      414.24      416.75      6.47 o 
  -4  -1   8       19.47       19.12      0.55 o 
  -3  -1   8       10.21        9.73      0.36 o 
  -2  -1   8        0.97        1.11      0.15 o 
  -1  -1   8       33.10       32.50      0.65 o 
   0  -1   8        8.55        8.10      0.31 o 
   1  -1   8      895.95      889.92      9.19 o 
   2  -1   8      145.19      147.33      2.20 o 
   3  -1   8       71.75       62.75      1.41 o 
   4  -1   8      211.44      217.54      4.35 o 
   5  -1   8        4.38        5.85      0.81 o 
   6  -1   8       19.73       19.37      1.41 o 
   7  -1   8       37.16       36.53      2.02 o 
  -8   0   8       35.44       34.65      1.80 o 
  -7   0   8       69.56       72.01      3.63 o 
  -6   0   8       42.25       40.69      1.68 o 
  -5   0   8        3.70        2.62      0.39 o 
  -4   0   8       28.81       28.77      0.79 o 
  -3   0   8      112.92      114.06      1.46 o 
  -2   0   8      327.51      340.52      2.92 o 
  -1   0   8       62.00       56.35      0.78 o 
   0   0   8        9.07        8.81      0.26 o 
   1   0   8      138.94      136.79      1.62 o 
   2   0   8      161.25      149.52      2.19 o 
   3   0   8      153.19      150.28      2.56 o 
   4   0   8      215.01      227.77      3.57 o 
   5   0   8       17.95       13.19      0.78 o 
   6   0   8       15.85       15.84      1.21 o 
   7   0   8       24.05       23.31      1.51 o 
   8   0   8        9.42       12.01      1.11 o 
  -7   1   8        5.29        5.22      0.78 o 
  -6   1   8      138.89      145.89      2.99 o 
  -5   1   8       32.20       29.15      0.93 o 
  -4   1   8        3.43        4.43      0.23 o 
  -3   1   8        3.47        3.90      0.26 o 
  -2   1   8       28.56       28.96      0.53 o 
  -1   1   8       15.06       11.87      0.32 o 
   0   1   8      408.00      397.38      3.29 o 
   1   1   8      848.81      835.88      7.96 o 
   2   1   8       94.69       96.27      1.42 o 
   3   1   8      163.99      155.54      2.32 o 
   4   1   8       26.57       28.15      0.88 o 
   5   1   8       98.45       92.10      1.86 o 
   6   1   8       41.62       39.95      2.12 o 
   7   1   8        0.33        1.31      0.50 o 
   8   1   8        0.20        0.30      0.40 o 
  -7   2   8       76.74       74.77      3.33 o 
  -6   2   8       11.15       10.49      1.21 o 
  -5   2   8       83.01       85.45      2.32 o 
  -4   2   8       13.66       18.40      0.67 o 
  -3   2   8       90.23       90.93      1.22 o 
  -2   2   8       11.71       12.36      0.37 o 
  -1   2   8      126.36      119.52      1.30 o 
   0   2   8       37.60       38.34      0.55 o 
   1   2   8       80.94       76.70      1.08 o 
   2   2   8      315.04      310.66      3.60 o 
   3   2   8       91.52       93.71      1.60 o 
   4   2   8      253.22      267.86      4.68 o 
   5   2   8       49.29       51.20      1.15 o 
   6   2   8       48.26       45.94      1.14 o 
   7   2   8       47.16       44.92      1.30 o 
   8   2   8       28.17       29.57      1.51 o 
   9   2   8        0.02        0.30      0.40 o 
  -6   3   8        1.41        0.81      0.61 o 
  -5   3   8       45.07       39.96      2.32 o 
  -4   3   8       61.29       59.91      2.30 o 
  -3   3   8       36.95       40.10      0.92 o 
  -2   3   8        8.72        3.94      0.27 o 
  -1   3   8      361.29      344.13      3.11 o 
   0   3   8        0.09       -0.02      0.10 o 
   1   3   8      611.18      592.35      5.81 o 
   2   3   8      285.73      269.72      5.36 o 
   3   3   8       66.61       62.57      1.25 o 
   4   3   8       10.43       11.98      0.67 o 
   5   3   8       19.32       19.86      0.70 o 
   6   3   8       50.42       51.05      1.01 o 
   7   3   8       52.73       55.72      1.28 o 
   8   3   8       82.57       88.21      2.00 o 
   9   3   8       13.04       13.12      0.91 o 
  -6   4   8       52.50       55.50      3.13 o 
  -5   4   8       48.82       49.49      1.46 o 
  -4   4   8       40.20       39.51      1.52 o 
  -3   4   8       11.63       11.14      0.77 o 
  -2   4   8      326.33      303.93      3.28 o 
  -1   4   8       88.02       85.14      1.21 o 
   0   4   8       96.29       89.16      1.54 o 
   1   4   8      350.42      340.48      3.29 o 
   2   4   8      111.89      111.13      1.63 o 
   3   4   8        6.85        7.65      0.53 o 
   4   4   8      311.45      309.47      4.75 o 
   5   4   8      286.84      271.90      3.81 o 
   6   4   8        2.33        3.30      0.34 o 
   7   4   8        4.47        5.20      0.47 o 
   8   4   8       63.91       68.41      2.34 o 
   9   4   8        0.35        0.60      0.26 o 
  -5   5   8       32.46       33.35      1.25 o 
  -4   5   8      125.50      129.06      2.62 o 
  -3   5   8        0.20        0.30      0.28 o 
  -2   5   8       32.18       33.17      1.62 o 
  -1   5   8       11.65       10.37      0.68 o 
   0   5   8      458.07      406.21      3.92 o 
   1   5   8       26.74       21.44      0.50 o 
   2   5   8      753.04      748.70      8.09 o 
   3   5   8      116.80      115.31      2.01 o 
   4   5   8      149.96      143.70      2.37 o 
   5   5   8      112.82      110.77      2.00 o 
   6   5   8       28.53       29.60      1.14 o 
   7   5   8       60.50       54.24      1.31 o 
   8   5   8        6.42        7.26      0.54 o 
   9   5   8        0.10        0.13      0.25 o 
  -4   6   8        1.05        1.72      0.50 o 
  -3   6   8       10.57       13.12      1.11 o 
  -2   6   8      183.74      176.50      3.70 o 
  -1   6   8       46.04       46.90      1.28 o 
   0   6   8        3.80        4.84      0.35 o 
   1   6   8       51.36       49.28      1.02 o 
   2   6   8        2.73        1.59      0.20 o 
   3   6   8       33.08       32.64      0.88 o 
   4   6   8      479.17      471.67      6.19 o 
   5   6   8      327.20      326.69      5.94 o 
   6   6   8        0.05       -0.19      0.22 o 
   7   6   8      164.20      158.43      3.24 o 
   8   6   8        4.72        4.18      0.49 o 
   9   6   8       64.26       63.23      1.73 o 
  -3   7   8        7.46        8.38      1.11 o 
  -2   7   8        2.29        1.26      0.46 o 
  -1   7   8       40.59       40.14      3.48 o 
   0   7   8       78.42       66.31      1.92 o 
   1   7   8      210.88      213.09      2.85 o 
   2   7   8        8.31        7.33      0.37 o 
   3   7   8       45.10       42.35      1.61 o 
   4   7   8       11.79       12.54      0.70 o 
   5   7   8       60.76       64.13      1.56 o 
   6   7   8      165.18      166.06      3.34 o 
   7   7   8       77.71       75.69      2.28 o 
   8   7   8        2.28        2.70      0.50 o 
   9   7   8       20.86       18.64      1.19 o 
  -1   8   8       14.75       13.48      0.93 o 
   0   8   8       40.71       38.98      1.46 o 
   1   8   8        5.22        5.66      0.46 o 
   2   8   8       73.14       76.34      1.53 o 
   3   8   8       92.68       92.94      1.92 o 
   4   8   8       42.96       44.59      1.53 o 
   5   8   8       20.11       19.91      2.01 o 
   6   8   8        3.41        2.97      0.50 o 
   7   8   8       38.70       38.43      2.16 o 
   8   8   8        0.27        0.01      0.35 o 
   0   9   8       71.59       77.04      3.88 o 
   1   9   8       48.36       48.15      3.33 o 
   2   9   8        3.33        5.08      0.78 o 
   3   9   8       79.56       84.47      1.90 o 
   4   9   8       79.19       78.45      2.21 o 
   5   9   8       18.95       19.12      1.72 o 
   6   9   8        8.86        9.59      1.21 o 
   7   9   8        3.64        4.98      0.80 o 
  -5  -7   9       10.18       10.57      1.21 o 
  -4  -7   9       30.70       34.01      1.08 o 
  -3  -7   9        5.07        4.77      0.57 o 
  -2  -7   9       44.43       49.69      1.63 o 
  -1  -7   9        3.47        2.55      0.53 o 
  -6  -6   9      309.15      316.09      5.63 o 
  -5  -6   9        5.82        7.18      1.04 o 
  -4  -6   9        9.80        9.39      0.58 o 
  -3  -6   9        4.53        5.43      0.57 o 
  -2  -6   9        4.38        4.49      0.59 o 
  -1  -6   9        0.23       -0.16      0.34 o 
   0  -6   9       92.78       99.59      2.51 o 
   1  -6   9       25.07       27.95      1.92 o 
   2  -6   9        1.99        1.61      0.71 o 
  -7  -5   9       93.68       97.88      3.21 o 
  -6  -5   9       11.19        9.39      1.01 o 
  -5  -5   9        1.80        1.78      0.49 o 
  -4  -5   9      228.87      225.24      3.89 o 
  -3  -5   9      379.46      376.66      5.26 o 
  -2  -5   9        4.23        4.45      0.53 o 
  -1  -5   9       59.03       60.50      1.89 o 
   0  -5   9        1.43        1.48      0.39 o 
   1  -5   9       29.27       36.47      1.56 o 
   2  -5   9       50.23       54.12      1.99 o 
   3  -5   9       75.99       78.71      3.73 o 
  -7  -4   9       33.54       32.67      1.70 o 
  -6  -4   9      195.41      199.00      4.82 o 
  -5  -4   9       29.02       27.49      1.17 o 
  -4  -4   9       74.25       73.36      1.49 o 
  -3  -4   9       59.14       59.47      1.38 o 
  -2  -4   9        3.71        3.03      0.66 o 
  -1  -4   9      384.59      357.89      6.56 o 
   0  -4   9       63.15       59.54      1.32 o 
   1  -4   9        0.27        0.11      0.22 o 
   2  -4   9        6.83        6.99      0.71 o 
   3  -4   9      191.69      206.35      6.66 o 
   4  -4   9        0.20        0.61      0.61 o 
  -7  -3   9        4.47        3.93      0.71 o 
  -6  -3   9        0.10        1.72      0.76 o 
  -5  -3   9        5.03        4.40      0.54 o 
  -4  -3   9        4.09        4.54      0.85 o 
  -3  -3   9      234.41      239.21      4.12 o 
  -2  -3   9       65.35       63.77      2.33 o 
  -1  -3   9      662.02      630.09      8.79 o 
   0  -3   9       38.28       43.56      0.90 o 
   1  -3   9       63.21       55.22      1.15 o 
   2  -3   9       29.38       27.56      0.98 o 
   3  -3   9      149.79      139.35      4.84 o 
   4  -3   9       13.52       10.80      1.31 o 
   5  -3   9       71.63       72.25      3.33 o 
  -8  -2   9        0.32        0.90      0.58 o 
  -7  -2   9      273.81      273.83      6.11 o 
  -6  -2   9       19.53       18.93      1.21 o 
  -5  -2   9        5.20        5.15      0.64 o 
  -4  -2   9        3.13        3.70      0.50 o 
  -3  -2   9      233.45      238.47      2.99 o 
  -2  -2   9      158.52      154.89      1.96 o 
  -1  -2   9      313.12      310.42      3.17 o 
   0  -2   9        0.96        2.61      0.37 o 
   1  -2   9      351.49      295.96      3.50 o 
   2  -2   9      116.14      131.72      2.14 o 
   3  -2   9        4.81        3.23      0.41 o 
   4  -2   9        7.78        7.67      1.01 o 
   5  -2   9       35.65       32.49      2.02 o 
   6  -2   9        2.49        1.61      0.71 o 
  -7  -1   9       12.77       12.16      1.04 o 
  -6  -1   9       31.98       35.02      1.64 o 
  -5  -1   9      115.89      121.13      2.56 o 
  -4  -1   9       51.81       49.12      1.25 o 
  -3  -1   9      550.29      542.23      5.50 o 
  -2  -1   9       56.66       54.01      0.88 o 
  -1  -1   9       13.01       11.88      0.52 o 
   0  -1   9      172.61      167.75      2.14 o 
   1  -1   9        8.52        6.90      0.36 o 
   2  -1   9       68.82       69.30      1.34 o 
   3  -1   9       41.02       49.70      1.31 o 
   4  -1   9       21.49       24.28      1.14 o 
   5  -1   9        0.69        0.20      0.40 o 
   6  -1   9        6.11        7.47      1.01 o 
   7  -1   9        0.25        0.00      0.50 o 
  -7   0   9        3.13        3.99      1.06 o 
  -6   0   9       21.92       20.41      1.28 o 
  -5   0   9        0.59        1.49      0.42 o 
  -4   0   9        0.06       -0.12      0.24 o 
  -3   0   9        0.42        0.47      0.16 o 
  -2   0   9      221.88      225.01      2.60 o 
  -1   0   9     1542.25     1508.81     12.24 o 
   0   0   9      145.37      128.80      1.62 o 
   1   0   9       88.36       80.25      1.26 o 
   2   0   9       17.11       23.93      0.72 o 
   3   0   9      276.04      251.03      4.02 o 
   4   0   9      210.52      193.05      4.07 o 
   5   0   9       14.79       17.39      0.96 o 
   6   0   9        1.88        3.63      0.71 o 
   7   0   9        8.51       10.59      1.11 o 
  -7   1   9       44.68       43.42      2.00 o 
  -6   1   9       52.19       58.74      2.09 o 
  -5   1   9       73.25       68.16      1.55 o 
  -4   1   9        0.30        1.05      0.24 o 
  -3   1   9      126.58      129.62      1.56 o 
  -2   1   9       17.49       18.64      0.53 o 
  -1   1   9      344.69      336.86      3.09 o 
   0   1   9      200.10      198.25      2.25 o 
   1   1   9      273.69      257.03      3.53 o 
   2   1   9       88.14       96.56      1.46 o 
   3   1   9      661.52      623.77      8.77 o 
   4   1   9       45.48       39.87      1.42 o 
   5   1   9       26.83       24.13      1.09 o 
   6   1   9       44.11       43.69      1.52 o 
   7   1   9        7.29        5.95      0.81 o 
   8   1   9       19.37       21.80      1.51 o 
  -6   2   9       51.86       57.01      2.83 o 
  -5   2   9      131.83      132.61      2.62 o 
  -4   2   9       17.01       13.78      0.50 o 
  -3   2   9      264.06      244.74      3.33 o 
  -2   2   9       24.67       20.69      0.54 o 
  -1   2   9      365.04      354.58      3.44 o 
   0   2   9       65.65       62.56      0.96 o 
   1   2   9      633.55      624.10      6.13 o 
   2   2   9        5.04        2.87      0.28 o 
   3   2   9       52.71       57.28      1.21 o 
   4   2   9      348.25      335.89      6.12 o 
   5   2   9      256.01      259.48      3.69 o 
   6   2   9       11.57       11.49      0.67 o 
   7   2   9        5.03        5.81      0.60 o 
   8   2   9       11.63       12.21      1.01 o 
  -6   3   9        7.72        6.96      1.21 o 
  -5   3   9        5.92        5.51      0.71 o 
  -4   3   9      113.11      100.73      2.15 o 
  -3   3   9      214.76      202.90      2.91 o 
  -2   3   9      210.08      207.25      3.63 o 
  -1   3   9       24.28       19.96      0.59 o 
   0   3   9      141.70      138.04      1.59 o 
   1   3   9      249.16      232.49      2.61 o 
   2   3   9      317.69      305.39      3.64 o 
   3   3   9      194.27      192.99      3.41 o 
   4   3   9       62.37       61.04      1.32 o 
   5   3   9       53.66       48.99      1.33 o 
   6   3   9      148.28      154.83      2.55 o 
   7   3   9        0.22        0.45      0.21 o 
   8   3   9       38.03       41.56      1.32 o 
   9   3   9       23.00       28.35      1.51 o 
  -5   4   9        0.87        1.99      0.76 o 
  -4   4   9       12.25       11.25      0.91 o 
  -3   4   9        3.74        4.25      0.42 o 
  -2   4   9      168.40      157.29      3.00 o 
  -1   4   9      344.56      316.99      4.16 o 
   0   4   9      638.78      639.29      5.87 o 
   1   4   9       97.00       99.24      1.40 o 
   2   4   9        0.57        1.14      0.34 o 
   3   4   9     1756.87     1702.59     19.82 o 
   4   4   9      115.61      119.46      2.67 o 
   5   4   9        7.13        5.53      0.45 o 
   6   4   9        1.28        1.87      0.29 o 
   7   4   9       82.40       77.40      1.66 o 
   8   4   9       13.11       12.54      0.72 o 
   9   4   9       78.02       80.80      1.94 o 
  -4   5   9       80.18       73.16      3.23 o 
  -3   5   9       45.04       42.36      1.43 o 
  -2   5   9        8.55        6.17      0.67 o 
  -1   5   9       24.91       28.05      0.97 o 
   0   5   9       94.89       93.61      1.38 o 
   1   5   9       11.98       14.56      0.54 o 
   2   5   9      470.05      451.00      5.75 o 
   3   5   9       76.20       79.76      1.63 o 
   4   5   9        0.23        0.06      0.21 o 
   5   5   9      463.55      474.26      7.78 o 
   6   5   9        1.98        3.24      0.40 o 
   7   5   9       79.25       81.47      1.74 o 
   8   5   9        7.46        8.75      0.73 o 
   9   5   9       13.22       12.69      0.73 o 
  -4   6   9        0.89        1.31      0.71 o 
  -3   6   9        6.56        5.41      0.56 o 
  -2   6   9        8.92        7.15      0.68 o 
  -1   6   9       93.61       90.32      1.96 o 
   0   6   9        9.76       13.80      1.76 o 
   1   6   9       44.82       39.12      1.03 o 
   2   6   9       13.36       14.30      0.71 o 
   3   6   9      192.91      199.97      2.82 o 
   4   6   9       96.45       95.81      1.92 o 
   5   6   9       62.65       59.01      1.46 o 
   6   6   9       11.37       10.10      0.64 o 
   7   6   9       22.64       22.89      1.02 o 
   8   6   9       71.81       66.10      1.80 o 
  -2   7   9       34.56       38.70      2.07 o 
  -1   7   9       26.94       21.62      1.14 o 
   0   7   9       40.29       37.88      1.22 o 
   1   7   9      184.85      173.37      2.71 o 
   2   7   9        4.04        4.73      0.43 o 
   3   7   9      128.45      127.66      2.88 o 
   4   7   9        0.50        1.33      0.42 o 
   5   7   9        7.33        7.72      0.65 o 
   6   7   9        2.62        2.14      0.46 o 
   7   7   9        0.71        0.19      0.31 o 
   8   7   9        1.15        1.55      0.47 o 
  -1   8   9       57.19       56.70      1.89 o 
   0   8   9      122.27      130.00      3.10 o 
   1   8   9       36.62       39.08      1.45 o 
   2   8   9       81.24       80.44      2.03 o 
   3   8   9       72.91       69.23      1.65 o 
   4   8   9        7.24        7.01      0.66 o 
   5   8   9        9.51        9.83      0.81 o 
   6   8   9        4.59        3.84      0.61 o 
   7   8   9       80.57       77.77      3.01 o 
   1   9   9       38.27       35.22      1.41 o 
   2   9   9        6.32        6.04      0.78 o 
   3   9   9       76.07       85.31      1.94 o 
   4   9   9        3.60        1.78      0.50 o 
   5   9   9       16.10       16.28      1.04 o 
   6   9   9        9.10        8.07      1.17 o 
  -5  -6  10       12.40       11.77      2.12 o 
  -4  -6  10       26.31       27.18      1.03 o 
  -3  -6  10       14.44       13.67      0.77 o 
  -2  -6  10       10.62       12.46      0.81 o 
  -1  -6  10      105.00      108.29      2.15 o 
   0  -6  10       23.79       26.03      1.23 o 
  -6  -5  10      133.48      129.45      3.04 o 
  -5  -5  10      144.71      145.73      4.99 o 
  -4  -5  10        0.63        0.40      0.33 o 
  -3  -5  10       23.19       23.27      0.92 o 
  -2  -5  10      139.44      136.98      2.82 o 
  -1  -5  10        1.68        1.77      0.44 o 
   0  -5  10        6.96        7.96      0.60 o 
   1  -5  10      181.01      188.89      5.95 o 
   2  -5  10        1.18        1.04      0.53 o 
  -7  -4  10        4.06        5.85      0.88 o 
  -6  -4  10        4.94        4.12      0.78 o 
  -5  -4  10       82.67       78.80      3.38 o 
  -4  -4  10       51.77       50.14      1.42 o 
  -3  -4  10      197.56      180.78      9.60 o 
  -2  -4  10        9.15       10.27      0.92 o 
  -1  -4  10       24.60       24.70      1.00 o 
   0  -4  10       86.98       82.94      3.16 o 
   1  -4  10        4.32        4.16      0.52 o 
   2  -4  10       10.51        9.86      1.77 o 
   3  -4  10       13.22       15.84      1.72 o 
   4  -4  10        6.91        8.88      1.31 o 
  -7  -3  10        7.54        8.37      1.01 o 
  -6  -3  10      105.52      110.96      3.34 o 
  -5  -3  10       13.70       13.85      0.89 o 
  -4  -3  10      168.85      171.98      2.70 o 
  -3  -3  10       37.41       37.29      1.19 o 
  -2  -3  10        0.02        0.19      0.31 o 
  -1  -3  10       30.67       24.45      1.28 o 
   0  -3  10        2.07        3.87      0.58 o 
   1  -3  10       49.41       47.42      1.05 o 
   2  -3  10        6.84        7.56      0.85 o 
   3  -3  10       25.20       22.20      1.82 o 
   4  -3  10        1.74        1.41      0.71 o 
   5  -3  10       41.08       37.94      2.42 o 
  -7  -2  10       36.68       38.29      1.83 o 
  -6  -2  10        5.18        5.51      1.11 o 
  -5  -2  10      216.18      214.58      3.96 o 
  -4  -2  10      223.71      223.51      3.25 o 
  -3  -2  10        2.87        2.65      0.34 o 
  -2  -2  10      175.59      171.65      2.73 o 
  -1  -2  10        4.99        5.62      0.50 o 
   0  -2  10        6.10        4.78      0.33 o 
   1  -2  10       44.23       47.22      1.04 o 
   2  -2  10        3.39        4.00      0.48 o 
   3  -2  10        0.74        2.45      1.26 o 
   4  -2  10       64.91       67.51      3.13 o 
   5  -2  10       33.40       36.63      2.22 o 
   6  -2  10        2.59        2.02      0.81 o 
  -7  -1  10       34.30       35.27      2.47 o 
  -6  -1  10        0.30        0.20      0.45 o 
  -5  -1  10       74.15       72.33      2.05 o 
  -4  -1  10        0.04       -0.12      0.22 o 
  -3  -1  10      206.52      205.11      2.48 o 
  -2  -1  10      220.89      222.05      3.22 o 
  -1  -1  10       98.74       93.94      1.48 o 
   0  -1  10       73.93       74.15      1.44 o 
   1  -1  10        8.07        7.79      0.41 o 
   2  -1  10      275.21      247.27      4.47 o 
   3  -1  10       33.95       31.72      1.35 o 
   4  -1  10        0.23       -0.13      0.50 o 
   5  -1  10       16.54       18.36      1.51 o 
   6  -1  10       44.19       48.23      2.52 o 
  -7   0  10        3.80        3.56      0.62 o 
  -6   0  10       34.62       34.48      1.36 o 
  -5   0  10      172.22      175.35      2.94 o 
  -4   0  10       38.42       34.05      1.66 o 
  -3   0  10      201.20      200.41      2.41 o 
  -2   0  10        5.54        4.59      0.41 o 
  -1   0  10       94.16       88.82      1.31 o 
   0   0  10        0.78        1.50      0.21 o 
   1   0  10      409.69      375.97      3.91 o 
   2   0  10        5.36        3.26      0.37 o 
   3   0  10       21.51       25.07      0.93 o 
   4   0  10      173.45      162.92      3.71 o 
   5   0  10        1.99        2.28      0.46 o 
   6   0  10        0.00        0.50      0.50 o 
   7   0  10        3.83        6.05      0.91 o 
  -6   1  10        2.05        1.69      0.50 o 
  -5   1  10        0.94        1.04      0.37 o 
  -4   1  10      179.01      178.35      3.70 o 
  -3   1  10        2.73        2.45      0.40 o 
  -2   1  10      109.18      107.92      1.85 o 
  -1   1  10       17.64       16.90      0.52 o 
   0   1  10       26.87       22.34      0.57 o 
   1   1  10       46.41       40.44      0.85 o 
   2   1  10      365.90      335.56      4.44 o 
   3   1  10       14.93       12.97      0.69 o 
   4   1  10        0.98        0.25      0.32 o 
   5   1  10       33.55       38.12      2.17 o 
   6   1  10       10.11       11.34      1.31 o 
   7   1  10        0.22        0.00      0.40 o 
  -6   2  10       66.81       73.16      3.43 o 
  -5   2  10      264.87      254.74      4.31 o 
  -4   2  10       47.40       51.08      1.12 o 
  -3   2  10      100.76       99.66      1.76 o 
  -2   2  10      433.77      417.89      6.69 o 
  -1   2  10      346.95      339.74      4.00 o 
   0   2  10      425.05      417.66      4.32 o 
   1   2  10       75.36       74.18      1.15 o 
   2   2  10      115.31      107.40      1.68 o 
   3   2  10       33.55       25.91      0.83 o 
   4   2  10      151.28      142.21      2.77 o 
   5   2  10       24.18       18.19      0.75 o 
   6   2  10        0.15        0.63      0.34 o 
   7   2  10       22.20       24.87      1.97 o 
   8   2  10       12.25       12.81      1.11 o 
  -5   3  10        2.17        2.48      0.66 o 
  -4   3  10       62.28       61.61      1.65 o 
  -3   3  10       53.76       49.47      1.31 o 
  -2   3  10      110.04      116.36      2.26 o 
  -1   3  10        0.02        0.29      0.24 o 
   0   3  10      330.41      325.31      3.25 o 
   1   3  10      741.97      716.33      7.05 o 
   2   3  10      370.05      359.84      4.27 o 
   3   3  10       28.70       23.63      0.80 o 
   4   3  10       25.25       26.63      0.99 o 
   5   3  10        2.08        0.66      0.24 o 
   6   3  10        9.79       10.71      0.61 o 
   7   3  10       39.90       35.41      1.26 o 
   8   3  10       28.60       30.63      2.93 o 
  -5   4  10        1.10        0.71      0.61 o 
  -4   4  10        5.55        4.24      0.91 o 
  -3   4  10        7.67        4.90      0.48 o 
  -2   4  10       37.86       40.40      1.21 o 
  -1   4  10      155.84      157.55      2.84 o 
   0   4  10      155.66      152.21      1.90 o 
   1   4  10      107.30      100.58      1.54 o 
   2   4  10       34.30       35.27      0.88 o 
   3   4  10       77.70       71.55      1.52 o 
   4   4  10       35.35       38.31      1.08 o 
   5   4  10      123.10      118.94      2.43 o 
   6   4  10       10.73       11.84      0.65 o 
   7   4  10        7.67        7.89      0.56 o 
   8   4  10       19.62       19.53      1.15 o 
  -4   5  10        7.12        5.95      1.11 o 
  -3   5  10       11.11       10.67      0.75 o 
  -2   5  10       25.73       25.62      1.71 o 
  -1   5  10        0.53        0.85      0.35 o 
   0   5  10        3.83        3.78      0.33 o 
   1   5  10      260.48      261.84      3.25 o 
   2   5  10        1.76        2.30      0.34 o 
   3   5  10        5.59        5.71      0.63 o 
   4   5  10       15.09       17.42      1.05 o 
   5   5  10        4.96        5.46      0.49 o 
   6   5  10        0.13        0.41      0.27 o 
   7   5  10      114.75      116.26      2.57 o 
   8   5  10       13.21       12.91      0.78 o 
  -3   6  10        3.80        3.26      0.56 o 
  -2   6  10        3.61        3.88      0.60 o 
  -1   6  10      201.30      184.17      4.87 o 
   0   6  10      118.98      111.14      2.28 o 
   1   6  10        0.32        0.42      0.22 o 
   2   6  10       31.70       36.52      1.05 o 
   3   6  10       12.10       11.36      0.94 o 
   4   6  10       86.79       87.69      1.85 o 
   5   6  10       45.52       46.88      1.48 o 
   6   6  10        0.94        0.99      0.37 o 
   7   6  10        1.02        2.03      0.47 o 
   8   6  10       21.32       22.03      1.04 o 
  -2   7  10       68.39       73.81      2.15 o 
  -1   7  10        8.95       11.02      0.86 o 
   0   7  10       36.94       37.43      1.24 o 
   1   7  10      111.39       99.41      2.11 o 
   2   7  10        6.42        7.40      0.56 o 
   3   7  10       39.10       37.39      1.38 o 
   4   7  10       14.46       16.55      0.95 o 
   5   7  10       20.65       18.59      0.99 o 
   6   7  10      101.72       99.65      2.45 o 
   7   7  10       92.40       93.64      2.39 o 
   0   8  10        7.16        6.88      0.75 o 
   1   8  10       24.63       28.94      1.08 o 
   2   8  10        1.54        1.45      0.47 o 
   3   8  10        9.67       11.81      0.70 o 
   4   8  10        0.05       -0.19      0.29 o 
   5   8  10      195.99      195.55      3.94 o 
   6   8  10       29.51       31.75      1.42 o 
   7   8  10        5.50        5.72      0.84 o 
   3   9  10        2.61        4.20      0.64 o 
   4   9  10       16.42       17.82      1.08 o 
   5   9  10        5.93        9.15      1.36 o 
  -5  -5  11       49.17       48.47      2.88 o 
  -4  -5  11        1.25        0.80      0.41 o 
  -3  -5  11       10.39        9.86      0.82 o 
  -2  -5  11       10.15       10.44      0.75 o 
  -1  -5  11        4.19        5.08      0.58 o 
   0  -5  11       24.23       27.31      1.05 o 
   1  -5  11        0.96        1.11      0.71 o 
  -6  -4  11       20.58       20.99      2.52 o 
  -5  -4  11       17.24       18.51      3.58 o 
  -4  -4  11       19.79       21.11      1.01 o 
  -3  -4  11        0.31        0.97      0.46 o 
  -2  -4  11        3.04        4.42      0.63 o 
  -1  -4  11       58.36       62.86      1.68 o 
   0  -4  11        1.43        1.31      0.41 o 
   1  -4  11       23.17       24.45      1.28 o 
   2  -4  11       15.12       13.78      1.06 o 
   3  -4  11       54.26       67.51      3.43 o 
  -6  -3  11       85.67       88.03      2.36 o 
  -5  -3  11       14.11       14.07      1.21 o 
  -4  -3  11        4.83        4.08      0.81 o 
  -3  -3  11       23.29       23.22      1.12 o 
  -2  -3  11        3.30        2.64      0.46 o 
  -1  -3  11       24.50       23.70      1.12 o 
   0  -3  11       47.86       48.08      1.34 o 
   1  -3  11        7.68        5.93      0.58 o 
   2  -3  11       28.27       31.21      1.44 o 
   3  -3  11      142.97      158.52      5.65 o 
   4  -3  11        4.36        5.15      1.11 o 
  -6  -2  11        4.97        5.55      1.14 o 
  -5  -2  11       89.92       94.50      2.35 o 
  -4  -2  11       33.24       33.28      1.23 o 
  -3  -2  11        5.32        5.96      0.54 o 
  -2  -2  11       13.79       14.88      0.80 o 
  -1  -2  11       66.45       61.59      1.58 o 
   0  -2  11       53.88       50.43      1.55 o 
   1  -2  11       41.01       38.05      1.22 o 
   2  -2  11        4.75        3.35      0.47 o 
   3  -2  11        8.08        9.39      0.86 o 
   4  -2  11       52.97       57.41      2.93 o 
   5  -2  11       99.40      121.99      4.74 o 
  -6  -1  11        0.36        0.26      0.50 o 
  -5  -1  11        6.31        6.18      0.58 o 
  -4  -1  11        0.12       -0.17      0.28 o 
  -3  -1  11       74.18       72.55      1.72 o 
  -2  -1  11       86.41       87.02      3.67 o 
  -1  -1  11       41.17       44.27      1.31 o 
   0  -1  11      124.38      113.80      1.96 o 
   1  -1  11        2.28        4.26      0.34 o 
   2  -1  11       45.84       44.46      1.31 o 
   3  -1  11       11.58       10.33      1.11 o 
   4  -1  11        2.01        1.19      0.46 o 
   5  -1  11        1.47        2.22      0.81 o 
   6  -1  11        1.84        3.43      0.91 o 
  -6   0  11      196.62      199.05      3.97 o 
  -5   0  11        3.62        4.55      0.66 o 
  -4   0  11        1.26        1.53      0.37 o 
  -3   0  11        4.99        5.15      0.49 o 
  -2   0  11        0.02       -0.25      0.25 o 
  -1   0  11       60.91       54.47      1.18 o 
   0   0  11      455.43      432.10      5.45 o 
   1   0  11        2.31        4.82      0.35 o 
   2   0  11        7.47        3.67      0.38 o 
   3   0  11       81.09       85.06      1.98 o 
   4   0  11        4.24        5.54      0.68 o 
   5   0  11        0.00        0.09      0.55 o 
   6   0  11        0.20        0.40      0.50 o 
  -6   1  11       31.63       35.86      1.44 o 
  -5   1  11       10.11        8.75      0.69 o 
  -4   1  11      205.49      198.39      3.34 o 
  -3   1  11       21.70       19.85      1.20 o 
  -2   1  11       65.67       63.57      1.60 o 
  -1   1  11       83.50       84.40      1.85 o 
   0   1  11       43.53       41.96      0.98 o 
   1   1  11       10.36       11.62      0.51 o 
   2   1  11      120.08      112.04      1.98 o 
   3   1  11       25.51       16.21      0.86 o 
   4   1  11       43.89       49.45      1.74 o 
   5   1  11       26.79       29.31      1.35 o 
   6   1  11        1.88        2.99      0.56 o 
   7   1  11       33.35       39.76      2.22 o 
  -5   2  11        0.47        0.59      0.46 o 
  -4   2  11        0.62        1.00      0.52 o 
  -3   2  11        3.49        4.60      0.49 o 
  -2   2  11       42.71       41.14      1.26 o 
  -1   2  11       57.39       54.52      1.43 o 
   0   2  11      331.47      320.34      3.74 o 
   1   2  11        0.06        0.04      0.19 o 
   2   2  11       10.86        8.76      0.51 o 
   3   2  11       65.23       60.56      1.58 o 
   4   2  11        1.29        2.86      0.66 o 
   5   2  11        9.70        6.51      0.60 o 
   6   2  11       68.68       76.23      2.33 o 
   7   2  11        4.53        5.13      1.06 o 
  -5   3  11       10.61       11.70      1.41 o 
  -4   3  11      132.92      139.66      3.50 o 
  -3   3  11       43.46       39.62      1.40 o 
  -2   3  11       15.49       15.70      0.77 o 
  -1   3  11       62.48       55.91      1.47 o 
   0   3  11        3.45        3.66      0.38 o 
   1   3  11       30.74       29.57      0.98 o 
   2   3  11       13.24       13.67      0.57 o 
   3   3  11       73.92       66.38      1.50 o 
   4   3  11        7.89       10.05      0.72 o 
   5   3  11       51.22       47.28      1.27 o 
   6   3  11        2.34        3.41      0.50 o 
   7   3  11       35.56       35.84      1.49 o 
  -4   4  11        0.34       -0.10      0.61 o 
  -3   4  11       17.63       18.69      0.83 o 
  -2   4  11        2.80        3.30      0.46 o 
  -1   4  11      184.29      182.12      3.22 o 
   0   4  11       89.46       84.54      2.52 o 
   1   4  11       17.41       21.74      1.34 o 
   2   4  11        4.42        2.98      0.37 o 
   3   4  11        0.43        0.31      0.23 o 
   4   4  11       21.95       20.52      0.92 o 
   5   4  11       30.22       32.39      1.03 o 
   6   4  11       33.83       36.58      1.13 o 
   7   4  11        2.22        1.33      0.39 o 
   8   4  11        7.14        8.17      1.51 o 
  -3   5  11        4.93        4.10      0.56 o 
  -2   5  11       22.66       19.58      0.90 o 
  -1   5  11        0.41       -0.02      0.40 o 
   0   5  11       59.11       57.78      1.52 o 
   1   5  11       75.11       74.03      1.33 o 
   2   5  11        1.18        0.82      0.30 o 
   3   5  11      161.76      164.00      3.19 o 
   4   5  11       10.55        8.50      0.58 o 
   5   5  11        0.85        0.96      0.37 o 
   6   5  11       12.18       12.36      0.80 o 
   7   5  11       12.95       13.57      0.84 o 
  -2   6  11       18.51       20.60      1.13 o 
  -1   6  11       38.61       35.18      1.53 o 
   0   6  11       37.95       38.27      1.25 o 
   1   6  11       66.32       67.74      1.63 o 
   2   6  11        0.04        0.56      0.29 o 
   3   6  11       11.61       11.15      0.79 o 
   4   6  11       53.47       55.47      2.08 o 
   5   6  11      170.15      172.63      3.47 o 
   6   6  11       15.64       15.47      0.92 o 
   7   6  11       13.48       14.87      0.97 o 
  -1   7  11       36.78       40.10      1.60 o 
   0   7  11       60.13       67.33      2.69 o 
   1   7  11        0.46        0.08      0.31 o 
   2   7  11        3.22        5.35      0.55 o 
   3   7  11       66.76       71.90      2.00 o 
   4   7  11        0.54        0.06      0.33 o 
   5   7  11       29.19       30.72      1.29 o 
   6   7  11       66.09       68.50      2.02 o 
   7   7  11       32.64       32.72      1.62 o 
   1   8  11       55.44       55.70      2.10 o 
   2   8  11        4.99        7.10      0.89 o 
   3   8  11        2.57        3.01      0.47 o 
   4   8  11        8.93        8.73      0.79 o 
   5   8  11       48.53       52.34      1.80 o 
   6   8  11        0.54        0.73      0.50 o 
  -2  -5  12        2.22        1.72      1.01 o 
  -4  -4  12        3.75        3.10      0.52 o 
  -3  -4  12        0.05       -0.27      0.65 o 
  -2  -4  12       22.47       23.13      1.06 o 
  -1  -4  12       27.59       25.64      1.08 o 
   0  -4  12        0.30       -0.17      0.33 o 
   1  -4  12       67.11       73.26      3.38 o 
  -5  -3  12        0.33        0.40      0.71 o 
  -4  -3  12       14.70       16.79      0.93 o 
  -3  -3  12        3.32        3.67      0.75 o 
  -2  -3  12        4.74        4.62      0.55 o 
  -1  -3  12       47.98       47.96      1.43 o 
   0  -3  12       35.35       33.49      1.64 o 
   1  -3  12       11.25        7.22      0.78 o 
   2  -3  12        6.35        5.84      0.62 o 
   3  -3  12       21.54       26.74      2.12 o 
  -5  -2  12      195.75      199.16      6.41 o 
  -4  -2  12       14.39       12.95      0.73 o 
  -3  -2  12        0.17        0.07      0.33 o 
  -2  -2  12       49.82       48.11      2.30 o 
  -1  -2  12        8.49        8.66      0.81 o 
   0  -2  12       23.09       22.00      0.90 o 
   1  -2  12       25.87       23.73      1.01 o 
   2  -2  12        0.34        0.48      0.31 o 
   3  -2  12        8.24        8.30      0.86 o 
   4  -2  12        0.04       -0.50      0.50 o 
  -5  -1  12       13.71       11.20      1.07 o 
  -4  -1  12       25.84       31.42      2.13 o 
  -3  -1  12       48.80       49.59      1.91 o 
  -2  -1  12      110.49      102.84      2.24 o 
  -1  -1  12       68.35       73.74      1.79 o 
   0  -1  12        9.40        6.45      0.55 o 
   1  -1  12       21.97       23.86      0.99 o 
   2  -1  12        4.11        4.34      0.79 o 
   3  -1  12       14.69       10.99      0.89 o 
   4  -1  12       21.17       22.06      1.92 o 
   5  -1  12       23.39       24.02      1.92 o 
  -5   0  12        0.64        0.08      0.46 o 
  -4   0  12        5.13        5.87      0.53 o 
  -3   0  12       31.69       29.92      1.39 o 
  -2   0  12       75.25       71.14      2.07 o 
  -1   0  12       33.95       31.60      1.72 o 
   0   0  12      130.05      126.92      2.45 o 
   1   0  12       42.86       43.31      1.41 o 
   2   0  12       59.41       63.58      1.43 o 
   3   0  12       20.48       24.52      1.28 o 
   4   0  12        1.67        1.92      0.50 o 
   5   0  12        3.48        3.57      0.68 o 
   6   0  12       53.95       62.16      3.03 o 
  -5   1  12       61.58       61.80      2.21 o 
  -4   1  12       10.09       13.04      0.72 o 
  -3   1  12       27.93       30.06      1.19 o 
  -2   1  12       88.77       85.44      1.95 o 
  -1   1  12        0.65        0.39      0.36 o 
   0   1  12       17.38       11.92      0.59 o 
   1   1  12       48.85       40.38      0.94 o 
   2   1  12       19.32       24.41      1.05 o 
   3   1  12       17.58       15.96      1.02 o 
   4   1  12      100.70      100.76      3.89 o 
   5   1  12       46.75       47.81      1.81 o 
   6   1  12        7.83        9.66      0.92 o 
  -5   2  12        1.63        2.17      0.64 o 
  -4   2  12        3.12        3.70      0.45 o 
  -3   2  12       45.66       44.58      1.43 o 
  -2   2  12        3.39        2.67      0.44 o 
  -1   2  12      220.33      225.56      3.81 o 
   0   2  12       47.85       46.89      1.32 o 
   1   2  12        3.20        2.65      0.36 o 
   2   2  12        6.10        7.93      0.61 o 
   3   2  12        0.22        0.34      0.32 o 
   4   2  12        8.86       11.56      1.31 o 
   5   2  12       41.60       45.35      1.97 o 
   6   2  12       62.32       62.28      4.54 o 
  -4   3  12        6.26        6.16      1.26 o 
  -3   3  12        5.74        6.05      0.55 o 
  -2   3  12       99.25       97.71      2.16 o 
  -1   3  12        3.52        3.50      0.90 o 
   0   3  12       36.36       32.42      1.11 o 
   1   3  12       82.30       81.73      1.93 o 
   2   3  12       13.13       11.91      0.63 o 
   3   3  12       33.10       30.29      1.22 o 
   4   3  12       14.84       19.30      0.93 o 
   5   3  12        9.97        8.95      0.88 o 
   6   3  12        0.26        0.66      0.41 o 
   7   3  12       11.77       16.51      1.14 o 
  -3   4  12       11.43       13.81      0.76 o 
  -2   4  12        2.34        3.91      0.71 o 
  -1   4  12      102.16      101.03      2.20 o 
   0   4  12       29.37       28.45      1.06 o 
   1   4  12       10.71       10.32      0.48 o 
   2   4  12       13.75       11.83      0.64 o 
   3   4  12        1.31        1.23      0.34 o 
   4   4  12       25.49       25.46      1.27 o 
   5   4  12       50.49       50.58      1.57 o 
   6   4  12        3.32        3.47      0.52 o 
   7   4  12        2.03        2.35      0.53 o 
  -2   5  12       67.28       73.22      1.85 o 
  -1   5  12      107.71      111.40      2.40 o 
   0   5  12        1.41        1.67      0.41 o 
   1   5  12       29.43       28.55      0.99 o 
   2   5  12       17.58       18.48      0.80 o 
   3   5  12       25.25       24.69      1.08 o 
   4   5  12       13.58       11.42      0.84 o 
   5   5  12        3.03        2.82      0.49 o 
   6   5  12       41.97       42.00      1.86 o 
   7   5  12        0.01       -0.30      0.55 o 
  -1   6  12       97.61      101.85      2.30 o 
   0   6  12        0.21       -0.34      0.37 o 
   1   6  12       75.69       75.43      1.73 o 
   2   6  12        6.99        7.76      0.79 o 
   3   6  12        0.33        0.61      0.35 o 
   4   6  12       50.63       53.05      1.70 o 
   5   6  12       52.17       54.98      1.75 o 
   6   6  12        0.24        0.41      0.38 o 
   0   7  12        2.09        4.33      0.56 o 
   1   7  12       23.12       27.94      1.49 o 
   2   7  12       33.42       33.66      1.59 o 
   3   7  12       18.73       20.94      1.10 o 
   4   7  12        0.00        0.44      0.39 o 
   5   7  12       11.47       13.36      0.93 o 
   6   7  12       45.92       52.47      3.43 o 
  -3  -3  13        1.60        1.77      0.46 o 
  -2  -3  13        0.03       -0.31      0.34 o 
  -1  -3  13        2.59        2.47      0.52 o 
   0  -3  13        1.56        1.16      0.40 o 
   1  -3  13       23.48       27.16      1.42 o 
  -4  -2  13        1.29        1.29      0.39 o 
  -3  -2  13       32.89       35.39      1.28 o 
  -2  -2  13        0.10        0.36      0.35 o 
  -1  -2  13       35.96       41.05      1.35 o 
   0  -2  13       26.17       23.67      0.99 o 
   1  -2  13       19.22       22.88      2.17 o 
   2  -2  13        2.83        2.31      0.48 o 
   3  -2  13        1.33        1.39      0.53 o 
  -4  -1  13       36.29       34.79      1.91 o 
  -3  -1  13        0.07       -0.31      0.31 o 
  -2  -1  13       26.88       30.18      1.18 o 
  -1  -1  13       20.62       18.73      0.90 o 
   0  -1  13       59.19       68.43      1.70 o 
   1  -1  13      118.96      127.75      2.69 o 
   2  -1  13        0.01       -0.28      0.28 o 
   3  -1  13       23.99       26.64      1.43 o 
   4  -1  13       35.27       38.43      1.75 o 
  -4   0  13       73.63       77.74      2.10 o 
  -3   0  13       21.21       24.64      1.40 o 
  -2   0  13        2.19        1.36      0.40 o 
  -1   0  13       21.10       17.60      0.86 o 
   0   0  13      120.64      132.29      2.60 o 
   1   0  13        0.09        0.24      0.33 o 
   2   0  13       42.08       42.60      1.37 o 
   3   0  13       10.32       10.16      0.75 o 
   4   0  13       33.31       37.93      3.58 o 
   5   0  13        4.18        5.49      0.82 o 
  -4   1  13       38.35       40.19      2.19 o 
  -3   1  13       37.51       37.23      1.85 o 
  -2   1  13       50.01       49.23      1.46 o 
  -1   1  13        0.01       -0.07      0.31 o 
   0   1  13       39.11       39.59      1.23 o 
   1   1  13       42.00       40.62      1.33 o 
   2   1  13       54.81       69.06      2.01 o 
   3   1  13        0.13       -0.29      0.29 o 
   4   1  13       38.54       37.99      2.62 o 
   5   1  13       11.94       13.38      1.13 o 
  -4   2  13       32.84       34.19      2.07 o 
  -3   2  13       46.09       46.27      1.40 o 
  -2   2  13       10.72       13.28      0.80 o 
  -1   2  13       25.11       23.87      0.98 o 
   0   2  13        5.22        4.44      0.71 o 
   1   2  13       35.68       35.40      1.21 o 
   2   2  13        1.23        0.37      0.30 o 
   3   2  13        3.29        3.32      0.63 o 
   4   2  13        0.96        0.81      0.43 o 
   5   2  13       21.35       30.13      1.66 o 
  -3   3  13       67.00       67.06      1.75 o 
  -2   3  13        0.31        0.16      0.34 o 
  -1   3  13        8.24        7.40      0.64 o 
   0   3  13       16.98       12.99      0.72 o 
   1   3  13        5.28        6.09      0.94 o 
   2   3  13        1.23        1.61      0.39 o 
   3   3  13        2.64        2.04      0.56 o 
   4   3  13        1.51        1.93      0.91 o 
   5   3  13       18.14       20.41      3.13 o 
   6   3  13       32.92       40.92      1.77 o 
  -2   4  13        5.17        6.02      0.91 o 
  -1   4  13       10.71        9.61      0.69 o 
   0   4  13      101.52      112.34      2.33 o 
   1   4  13       91.34       90.69      3.63 o 
   2   4  13        7.85        9.24      0.62 o 
   3   4  13        0.31        0.14      0.35 o 
   4   4  13       37.52       37.96      1.38 o 
   5   4  13        5.13        6.35      0.65 o 
   6   4  13        0.02        0.24      0.39 o 
  -1   5  13       17.55       15.38      1.58 o 
   0   5  13       43.36       45.06      1.63 o 
   1   5  13        0.05       -0.06      0.46 o 
   2   5  13       69.40       75.46      1.71 o 
   3   5  13       20.61       19.50      1.48 o 
   4   5  13        0.95        1.18      0.40 o 
   5   5  13       87.36       99.86      2.48 o 
   6   5  13       42.86       47.17      1.94 o 
   0   6  13       34.15       31.91      1.19 o 
   1   6  13       62.48       63.68      6.76 o 
   2   6  13       60.73       66.00      2.30 o 
   3   6  13        1.72        2.48      0.51 o 
   4   6  13       46.16       51.14      1.72 o 
   5   6  13        0.69        0.81      0.45 o 
   3   7  13       27.68       30.39      1.33 o 
  -2  -2  14        2.40        4.24      1.21 o 
  -1  -2  14       70.91       79.76      2.15 o 
   0  -2  14        8.41        9.38      0.92 o 
  -3  -1  14        2.31        2.83      1.01 o 
  -2  -1  14       79.87       84.64      2.09 o 
  -1  -1  14       36.00       38.80      1.35 o 
   0  -1  14       31.03       28.63      1.08 o 
   1  -1  14        3.59        4.06      0.70 o 
   2  -1  14        0.39        0.77      0.40 o 
  -3   0  14       21.12       19.84      0.98 o 
  -2   0  14        2.28        1.45      0.42 o 
  -1   0  14       16.10       14.53      0.84 o 
   0   0  14       14.98       16.61      0.85 o 
   1   0  14        5.38        8.70      0.85 o 
   2   0  14       45.11       42.84      1.47 o 
   3   0  14        2.39        2.20      0.71 o 
  -3   1  14        2.62        2.38      0.47 o 
  -2   1  14        4.38        3.95      0.58 o 
  -1   1  14        4.52        4.77      0.58 o 
   0   1  14        3.29        2.31      0.46 o 
   1   1  14        0.80        0.75      0.48 o 
   2   1  14        5.06        6.64      0.64 o 
   3   1  14       13.05       11.08      1.41 o 
   4   1  14       49.16       53.16      3.78 o 
  -2   2  14        9.74        9.19      0.73 o 
  -1   2  14        0.65        0.63      0.42 o 
   0   2  14       27.75       24.98      1.08 o 
   1   2  14       15.98       17.01      1.46 o 
   2   2  14       11.43        9.07      0.73 o 
   3   2  14       22.29       23.53      1.38 o 
   4   2  14       22.49       30.87      1.55 o 
  -2   3  14        6.41        8.25      0.71 o 
  -1   3  14       74.53       79.39      1.96 o 
   0   3  14       42.44       43.86      1.34 o 
   1   3  14       12.60       14.19      1.04 o 
   2   3  14       25.38       22.42      1.04 o 
   3   3  14       38.14       47.52      1.94 o 
   4   3  14       15.86       17.60      3.03 o 
  -1   4  14       16.67       18.84      1.08 o 
   0   4  14       59.29       62.75      1.66 o 
   1   4  14       48.77       48.41      1.97 o 
   2   4  14       54.18       56.51      1.70 o 
   3   4  14       55.01       59.81      1.82 o 
   4   4  14        1.26        1.16      0.42 o 
   0   5  14       19.65       19.88      1.92 o 
   1   5  14        2.81        5.06      0.80 o 
   2   5  14       17.20       20.30      1.33 o 
   3   5  14       24.68       25.06      2.16 o 
   4   5  14        5.16        4.18      0.64 o 
   0   1  15       50.56       50.75      1.98 o 
   1   1  15        0.49        0.96      0.66 o 
   0   2  15        1.27        0.55      0.50 o 
   1   2  15       80.46       78.13      2.54 o 
   2   2  15       65.56       79.37      2.61 o 
   1   3  15       31.82       37.27      1.72 o 
   2   3  15       11.17       14.53      1.82 o 
                                                 
